# Supplementary material for: (E)-1-(4-Decyl­oxyphen­yl)-3-(4-hydroxy­phen­yl)prop-2-en-1-one
Source: Acta Crystallogr Sect E Struct Rep Online. 2009 Mar 28;65(Pt 4):o881–2. doi: 10.1107/S160053680901054X (PMC2969075; doi:10.1107/S160053680901054X)
Supplement: Supplementary file 2 [file e-65-0o881-Isup2.hkl]

# 
# h,k,l, Fc-squared, Fo-squared, sigma(Fo-squared) and status flag 
# 
data_I
_shelx_title ' ums5_0m in P2(1)/c (100K)' 
_shelx_refln_list_code          4 
_shelx_F_calc_maximum      615.57 
_exptl_crystal_F_000      1648.00 
_reflns_d_resolution_high  0.6414 
 
loop_ 
 _symmetry_equiv_pos_as_xyz 
 'x, y, z' 
 '-x, y+1/2, -z+1/2' 
 '-x, -y, -z' 
 'x, -y-1/2, z-1/2' 
 
_cell_length_a    12.4437 
_cell_length_b    35.5191 
_cell_length_c     9.8004 
_cell_angle_alpha  90.000 
_cell_angle_beta   99.284 
_cell_angle_gamma  90.000 
 
_shelx_F_squared_multiplier     1.000 
 
loop_ 
 _refln_index_h 
 _refln_index_k 
 _refln_index_l 
 _refln_F_squared_calc 
 _refln_F_squared_meas 
 _refln_F_squared_sigma 
 _refln_observed_status 
   1   0   0        6.73       -0.71      0.71 o 
   2   0   0    30021.34    31299.39    511.88 o 
   3   0   0      564.08      567.50      7.27 o 
   4   0   0       10.17        3.07      1.42 o 
   5   0   0      850.20      877.76     11.16 o 
   6   0   0     6090.00     6372.03     59.09 o 
   7   0   0     4862.42     5133.03     48.54 o 
   8   0   0     4618.82     4706.14     45.24 o 
   9   0   0        5.53       14.00      2.37 o 
  10   0   0      871.16      899.70     15.15 o 
  11   0   0      709.88      756.59     15.87 o 
  12   0   0        2.50       -2.50     11.78 o 
  13   0   0       95.85      127.12     18.57 o 
  14   0   0       29.28       24.64     15.71 o 
  15   0   0      598.86      539.20     33.21 o 
  16   0   0        7.12       -3.57     17.50 o 
  17   0   0      112.46      138.19     24.64 o 
  18   0   0        0.33       15.71     20.00 o 
  19   0   0        1.42       17.50     21.43 o 
   1   1   0     2317.30     1076.97     24.64 o 
   2   1   0      570.20      622.22      5.73 o 
   3   1   0       36.51       46.43      1.34 o 
   4   1   0     1059.18     1083.79      9.11 o 
   5   1   0       13.62       14.75      1.19 o 
   6   1   0      171.86      202.19      2.90 o 
   7   1   0     1822.91     1843.37     13.66 o 
   8   1   0     8791.96     9202.39     60.18 o 
   9   1   0      148.28      169.83      3.31 o 
  10   1   0        1.27        1.36      2.73 o 
  11   1   0       14.60        9.76      3.02 o 
  12   1   0       89.44       84.82      7.37 o 
  13   1   0        8.31        8.03      9.59 o 
  14   1   0        9.00        8.13     12.86 o 
  15   1   0      261.00      270.09     18.68 o 
  16   1   0       70.77       84.48     15.15 o 
  17   1   0       39.86       39.78     15.18 o 
  18   1   0        7.12       -6.97     13.38 o 
  19   1   0        2.09       17.50     14.64 o 
   0   2   0        3.68       -0.35      0.35 o 
   1   2   0     2081.46     2063.52     95.30 o 
   2   2   0      217.27      217.44      2.63 o 
   3   2   0     6686.15     6970.49     50.60 o 
   4   2   0      371.26      366.03      3.97 o 
   5   2   0       13.56        9.04      1.06 o 
   6   2   0      145.58      144.20      2.48 o 
   7   2   0       71.74       75.78      2.15 o 
   8   2   0     5374.20     5601.38     37.62 o 
   9   2   0       80.14       85.65      2.52 o 
  10   2   0       17.20       12.01      4.51 o 
  11   2   0       38.04       32.54      3.45 o 
  12   2   0        1.27       -1.52      4.82 o 
  13   2   0       37.98       42.10     10.57 o 
  14   2   0      158.45      145.23     14.52 o 
  15   2   0        5.10       30.34     11.80 o 
  16   2   0       16.90       53.21     14.01 o 
  17   2   0      199.45      181.07     28.39 o 
  18   2   0        2.57      -11.21     13.49 o 
  19   2   0       24.61       42.25     15.65 o 
   1   3   0      226.92       37.09     10.71 o 
   2   3   0      665.99      689.78      5.89 o 
   3   3   0      577.25      612.33      4.70 o 
   4   3   0        4.68        8.77      0.96 o 
   5   3   0       34.88       38.74      1.41 o 
   6   3   0     1760.68     1717.49     12.57 o 
   7   3   0     1837.13     1852.23     13.20 o 
   8   3   0     2321.33     2328.58     16.39 o 
   9   3   0      279.38      316.36      4.22 o 
  10   3   0        1.12        0.79      2.50 o 
  11   3   0      202.93      194.88      6.79 o 
  12   3   0        4.90        7.07      5.14 o 
  13   3   0      293.10      243.26     18.39 o 
  14   3   0       86.74      112.21     13.38 o 
  15   3   0      459.14      431.66     21.71 o 
  16   3   0     1017.39      962.62     71.42 o 
  17   3   0        1.66        5.75     13.35 o 
  18   3   0       12.55       11.82     14.25 o 
  19   3   0       16.58       20.35     15.15 o 
   0   4   0     1112.61     1226.23     30.00 o 
   1   4   0     4314.04     4524.40     43.04 o 
   2   4   0     1366.76     1352.48     10.27 o 
   3   4   0     5521.67     5782.57     39.52 o 
   4   4   0       14.49       18.57      1.02 o 
   5   4   0       18.28       14.25      1.12 o 
   6   4   0      376.22      416.55      4.41 o 
   7   4   0       17.20       16.25      1.74 o 
   8   4   0     1450.29     1394.18     10.72 o 
   9   4   0     1406.91     1451.89     11.36 o 
  10   4   0      952.65      946.92     12.57 o 
  11   4   0       61.20       57.00      4.56 o 
  12   4   0       51.83       43.09      6.49 o 
  13   4   0       33.99       29.14     16.07 o 
  14   4   0      284.47      323.82     31.25 o 
  15   4   0      108.41      141.42     15.35 o 
  16   4   0      158.64      219.00     18.68 o 
  17   4   0       67.40       63.28     15.65 o 
  18   4   0        1.53       -6.78     13.38 o 
  19   4   0        5.77        2.30     29.28 o 
   1   5   0      967.64      975.46      9.10 o 
   2   5   0    63946.69    63425.91    527.27 o 
   3   5   0      475.94      503.86      4.51 o 
   4   5   0     1698.25     1590.03     10.91 o 
   5   5   0      403.91      394.92      4.24 o 
   6   5   0       42.56       34.18      1.57 o 
   7   5   0      293.49      287.47      3.73 o 
   8   5   0       83.00       80.71      3.28 o 
   9   5   0     2460.31     2488.53     18.38 o 
  10   5   0      227.33      223.47      5.96 o 
  11   5   0      250.28      237.12      8.81 o 
  12   5   0      170.98      162.95     12.85 o 
  13   5   0       40.92       56.71      8.74 o 
  14   5   0      827.40      825.48     35.89 o 
  15   5   0      291.03      266.33     19.05 o 
  16   5   0      361.60      372.40     23.39 o 
  17   5   0        7.99        4.17     13.49 o 
  18   5   0       52.66       66.64     20.89 o 
  19   5   0        9.89       26.35     15.51 o 
   0   6   0        0.11        1.38      0.69 o 
   1   6   0    22577.54    23350.18    354.85 o 
   2   6   0    53676.96    55064.30    445.15 o 
   3   6   0      115.19      113.15      1.78 o 
   4   6   0      235.61      223.32      2.70 o 
   5   6   0       18.04       16.17      1.13 o 
   6   6   0        0.87       -1.01      1.01 o 
   7   6   0      517.69      508.63      5.21 o 
   8   6   0      489.66      517.36      5.53 o 
   9   6   0       22.02       21.97      1.93 o 
  10   6   0      873.00      886.77     12.03 o 
  11   6   0      166.18      177.10      7.62 o 
  12   6   0       39.93       39.01      6.57 o 
  13   6   0      543.48      529.60     27.68 o 
  14   6   0      427.19      429.21     20.70 o 
  15   6   0       35.99       38.50     12.45 o 
  16   6   0       55.34       71.17     16.07 o 
  17   6   0       22.07       -3.05     12.96 o 
  18   6   0        0.22       10.90     13.83 o 
  19   6   0       28.21       34.71     19.64 o 
   1   7   0    14426.57    15542.63    152.70 o 
   2   7   0     4031.25     4163.37     33.97 o 
   3   7   0     1371.96     1306.06     13.54 o 
   4   7   0      162.72      164.99      2.34 o 
   5   7   0     2149.87     2182.01     15.45 o 
   6   7   0      181.68      189.59      3.02 o 
   7   7   0      192.60      190.19      3.05 o 
   8   7   0      616.14      636.62      6.32 o 
   9   7   0      277.27      294.88      4.32 o 
  10   7   0     2226.57     2247.07     27.23 o 
  11   7   0       12.27        6.95      4.04 o 
  12   7   0      216.20      183.26     11.93 o 
  13   7   0     1669.61     1528.63     28.20 o 
  14   7   0       17.23       41.30     18.39 o 
  15   7   0        5.54       -2.12     11.39 o 
  16   7   0      201.51      216.01     18.78 o 
  17   7   0       17.21       32.18     14.59 o 
  18   7   0       51.98       58.84     15.96 o 
   0   8   0      536.67      649.43      7.66 o 
   1   8   0        1.73        0.22      0.60 o 
   2   8   0       65.28       75.25      2.41 o 
   3   8   0     5610.83     5701.87     36.96 o 
   4   8   0      206.49      212.37      2.68 o 
   5   8   0       17.62       17.20      1.20 o 
   6   8   0        0.12       -1.22      1.22 o 
   7   8   0      458.76      416.42      4.64 o 
   8   8   0      297.90      306.61      4.15 o 
   9   8   0       95.56       98.71      3.00 o 
  10   8   0     2146.86     2079.99     25.63 o 
  11   8   0        3.12        5.26      3.94 o 
  12   8   0       26.47       32.55      7.50 o 
  13   8   0      824.15      844.14     19.79 o 
  14   8   0      552.77      558.07     22.94 o 
  15   8   0       11.62       -7.89     12.14 o 
  16   8   0       23.88       36.23     13.75 o 
  17   8   0       12.14       19.92     13.86 o 
  18   8   0       47.46       49.02     15.53 o 
   1   9   0      496.17      528.96      5.07 o 
   2   9   0     9954.81    10631.94    116.45 o 
   3   9   0       59.09       60.10      1.83 o 
   4   9   0      712.64      807.08      6.34 o 
   5   9   0        0.01        1.02      1.06 o 
   6   9   0      765.53      861.78      7.71 o 
   7   9   0      289.10      284.44      3.79 o 
   8   9   0     1265.99     1297.18     10.69 o 
   9   9   0        0.96        0.86      1.47 o 
  10   9   0      244.49      238.30     11.13 o 
  11   9   0      835.78      788.00     17.69 o 
  12   9   0      221.97      209.57     10.73 o 
  13   9   0     2099.25     2010.45     34.33 o 
  14   9   0      459.22      514.17     25.85 o 
  15   9   0       92.22      116.84     15.15 o 
  16   9   0       66.60       90.28     15.45 o 
  17   9   0       41.29       21.78     13.57 o 
  18   9   0        1.55       28.26     14.89 o 
   0  10   0      239.14      128.24      3.03 o 
   1  10   0     2112.83     2234.66     17.79 o 
   2  10   0     3296.01     3497.85     26.86 o 
   3  10   0     3219.57     3417.12     25.08 o 
   4  10   0      360.92      426.07      4.05 o 
   5  10   0     1876.53     1978.49     16.33 o 
   6  10   0      660.55      706.29      7.03 o 
   7  10   0      701.09      789.96      7.06 o 
   8  10   0       52.28       46.67      2.13 o 
   9  10   0       88.71       98.40      3.71 o 
  10  10   0      668.95      632.62     11.53 o 
  11  10   0      719.02      713.13     16.94 o 
  12  10   0      324.64      327.98     12.51 o 
  13  10   0      653.61      678.43     17.81 o 
  14  10   0     1831.14     1748.66     48.82 o 
  15  10   0      126.68      160.64     16.21 o 
  16  10   0        1.37       17.41     12.76 o 
  17  10   0       61.13       70.16     26.25 o 
  18  10   0       20.71       21.46     18.21 o 
   1  11   0      309.73      422.02      4.07 o 
   2  11   0      168.59      173.69      2.64 o 
   3  11   0     2057.96     2291.34     17.46 o 
   4  11   0      127.41      181.43      2.55 o 
   5  11   0     2994.43     3127.49     21.51 o 
   6  11   0     1506.70     1652.70     13.70 o 
   7  11   0      456.38      475.73      5.30 o 
   8  11   0       54.82       76.99      2.51 o 
   9  11   0        6.07        9.90      2.41 o 
  10  11   0     1145.39     1072.47     16.02 o 
  11  11   0     2362.99     2263.73     36.04 o 
  12  11   0        1.72       14.87      6.06 o 
  13  11   0      124.59      134.05      9.48 o 
  14  11   0      388.52      424.27     15.06 o 
  15  11   0      180.07      199.49     17.23 o 
  16  11   0       20.63       13.51     29.64 o 
  17  11   0        9.22       15.65     13.57 o 
  18  11   0        0.36       13.02     13.81 o 
   0  12   0        7.02        2.12      1.57 o 
   1  12   0     1376.95     1518.80     11.42 o 
   2  12   0        0.48        0.95      0.83 o 
   3  12   0      280.04      269.22      3.75 o 
   4  12   0       32.06       46.52      1.63 o 
   5  12   0     3850.99     4136.21     26.90 o 
   6  12   0       11.68        9.94      1.30 o 
   7  12   0      135.57      162.61      3.04 o 
   8  12   0        7.59        6.46      1.28 o 
   9  12   0      297.10      296.67      6.06 o 
  10  12   0      645.69      652.98     11.89 o 
  11  12   0     1924.89     1997.31     47.42 o 
  12  12   0        0.00       38.02      8.08 o 
  13  12   0      669.80      647.49     17.43 o 
  14  12   0      336.63      323.11     15.92 o 
  15  12   0      196.25      211.47     17.84 o 
  16  12   0      123.21      150.75     23.75 o 
  17  12   0        0.40        5.89     25.89 o 
  18  12   0        0.34      -18.57     18.57 o 
   1  13   0     2090.39     2381.83     16.32 o 
   2  13   0     2259.44     2581.36     19.51 o 
   3  13   0     3214.53     3780.23     27.96 o 
   4  13   0     4074.75     4704.34     31.35 o 
   5  13   0       87.08      148.68      4.49 o 
   6  13   0        2.53       -1.08      1.08 o 
   7  13   0      165.11      145.02      2.85 o 
   8  13   0      208.89      189.82      3.48 o 
   9  13   0      256.63      219.49      6.09 o 
  10  13   0       40.32       45.14      5.10 o 
  11  13   0     6524.02     6307.79     85.96 o 
  12  13   0     2277.95     2187.29     49.12 o 
  13  13   0       27.80       38.49      9.44 o 
  14  13   0        1.51       25.04      7.18 o 
  15  13   0        2.71       16.85     11.83 o 
  16  13   0        1.58       10.54     12.50 o 
  17  13   0        3.97        5.36     19.28 o 
  18  13   0      106.53       93.91     24.64 o 
   0  14   0    11345.88    12533.11    104.09 o 
   1  14   0        1.90        4.87      1.29 o 
   2  14   0       55.34       49.94      1.68 o 
   3  14   0     2186.68     2527.57     19.45 o 
   4  14   0    11334.96    13073.47     84.42 o 
   5  14   0      961.84      902.15      7.03 o 
   6  14   0     1639.07     1765.40     12.69 o 
   7  14   0      467.94      469.47      5.07 o 
   8  14   0       12.65       11.22      1.89 o 
   9  14   0        5.48        8.90      2.98 o 
  10  14   0      189.50      188.47      7.74 o 
  11  14   0     4735.81     4691.36    101.66 o 
  12  14   0       71.90      145.43     17.06 o 
  13  14   0       79.92      105.12      9.81 o 
  14  14   0      484.05      463.03     15.83 o 
  15  14   0        0.87        1.16      7.18 o 
  16  14   0        3.41       19.87     15.53 o 
  17  14   0       15.66       -2.14     21.07 o 
  18  14   0        0.20       37.49     21.78 o 
   1  15   0     1023.78     1186.27      8.61 o 
   2  15   0     1892.05     2191.81     15.26 o 
   3  15   0    23989.04    26788.87    183.04 o 
   4  15   0     2238.42     2825.47     18.88 o 
   5  15   0      929.10     1062.19      7.83 o 
   6  15   0       24.91       15.95      1.38 o 
   7  15   0        0.25       -1.23      1.23 o 
   8  15   0        0.72        1.44      1.61 o 
   9  15   0       93.14      107.34      4.53 o 
  10  15   0      102.53      104.82      7.40 o 
  11  15   0     4671.30     4300.71     61.27 o 
  12  15   0      972.33     1029.45     33.24 o 
  13  15   0        3.63       -1.58      9.21 o 
  14  15   0       63.54       72.49      9.60 o 
  15  15   0       19.91       29.49      8.32 o 
  16  15   0        0.22       -3.21     19.64 o 
  17  15   0        4.65       -5.71     20.71 o 
  18  15   0       23.40       14.28     22.14 o 
   0  16   0       36.61       60.42      2.52 o 
   1  16   0     2545.10     2939.45     18.47 o 
   2  16   0      385.49      438.12      4.36 o 
   3  16   0     7660.51     8460.86     56.97 o 
   4  16   0      535.13      611.52      5.35 o 
   5  16   0     4896.48     5194.59     30.99 o 
   6  16   0       19.20       18.25      1.47 o 
   7  16   0        0.42       -0.98      1.26 o 
   8  16   0      105.33      105.59      3.15 o 
   9  16   0      591.21      554.31      9.63 o 
  10  16   0      144.62      170.85     11.13 o 
  11  16   0     1292.04     1253.29     29.60 o 
  12  16   0     2553.18     2425.56     59.20 o 
  13  16   0      110.46      116.23      9.56 o 
  14  16   0      108.72      128.53     10.34 o 
  15  16   0       92.07       91.08     11.89 o 
  16  16   0       48.42       64.99     23.21 o 
  17  16   0       14.55      -10.00     20.35 o 
  18  16   0        8.95      -16.78     20.35 o 
   1  17   0     3044.07     3340.14     20.83 o 
   2  17   0     1236.55     1292.46      9.84 o 
   3  17   0     3518.36     3751.99     28.09 o 
   4  17   0       18.99       25.76      1.53 o 
   5  17   0     4439.36     5318.88     32.80 o 
   6  17   0      249.91      247.87      3.33 o 
   7  17   0        7.71        1.45      1.33 o 
   8  17   0      110.40      106.69      3.21 o 
   9  17   0      297.93      259.09      7.62 o 
  10  17   0      951.64      944.43     19.70 o 
  11  17   0       25.01       51.80      8.54 o 
  12  17   0     6784.24     6390.72    116.59 o 
  13  17   0      799.37      704.63     62.64 o 
  14  17   0      316.85      293.05     16.51 o 
  15  17   0        9.39        6.21      8.59 o 
  16  17   0       62.03       62.13     22.50 o 
  17  17   0       17.70        5.71     22.14 o 
  18  17   0       13.46        6.07     21.78 o 
   0  18   0      918.82     1120.45     11.51 o 
   1  18   0      247.95      292.54      3.28 o 
   2  18   0     4156.15     4566.13     30.33 o 
   3  18   0      592.52      636.12      6.09 o 
   4  18   0     1859.49     2039.06     14.43 o 
   5  18   0      315.21      442.69      4.44 o 
   6  18   0     1496.36     1658.69     11.54 o 
   7  18   0       37.36       43.19      2.15 o 
   8  18   0      550.95      544.90      8.29 o 
   9  18   0      500.31      466.03     10.50 o 
  10  18   0      421.64      440.94     13.37 o 
  11  18   0      301.10      323.64     19.05 o 
  13  18   0     1708.70     1660.83     46.42 o 
  14  18   0       11.65       29.97     12.68 o 
  15  18   0       12.79       25.16      9.40 o 
  16  18   0       21.55        2.14     20.35 o 
  17  18   0        2.14      -19.64     19.64 o 
  18  18   0       27.17       43.92     23.57 o 
   1  19   0        4.00       11.43      1.16 o 
   2  19   0     3965.22     4552.63     30.35 o 
   3  19   0      169.03      167.25      2.75 o 
   4  19   0      242.34      260.40      3.61 o 
   5  19   0      182.40      148.53      3.01 o 
   6  19   0      402.42      346.93      3.91 o 
   7  19   0      102.80       76.90      2.93 o 
   8  19   0       81.64       95.21      4.53 o 
   9  19   0      851.05      782.59     14.88 o 
  10  19   0     1624.06     1465.41     27.09 o 
  11  19   0      347.12      340.23     17.15 o 
  12  19   0      124.60      135.62     11.88 o 
  13  19   0       60.75      119.36     11.94 o 
  14  19   0      483.05      451.99     19.55 o 
  15  19   0       30.27       38.71     14.64 o 
  16  19   0       19.35       16.14     10.04 o 
  17  19   0       15.83        2.14     21.43 o 
   0  20   0      466.21      559.96      7.14 o 
   1  20   0     1169.81     1140.78      8.43 o 
   2  20   0      261.13      338.25      4.46 o 
   3  20   0      255.63      324.00      3.82 o 
   4  20   0      190.06      214.98      3.53 o 
   5  20   0       61.66       74.76      2.32 o 
   6  20   0       42.03      128.51      2.74 o 
   7  20   0      894.03      840.05      8.91 o 
   8  20   0        7.63        5.79      3.16 o 
   9  20   0      857.24      800.10     15.72 o 
  10  20   0     1518.84     1438.63     26.25 o 
  11  20   0      857.64      794.93     23.24 o 
  12  20   0      722.42      588.58     20.57 o 
  13  20   0       14.18       29.70     17.14 o 
  14  20   0       31.41       72.75     20.18 o 
  15  20   0      254.60      269.67     16.90 o 
  16  20   0       33.61       34.44     18.75 o 
  17  20   0        7.87      -18.57     18.57 o 
   1  21   0     1937.15     2593.42     16.91 o 
   2  21   0      259.56      263.76      3.49 o 
   3  21   0       15.88       13.10      1.38 o 
   4  21   0        3.65        4.37      1.29 o 
   5  21   0      243.89      214.94      3.57 o 
   6  21   0       61.50      103.71      2.73 o 
   7  21   0      196.68      206.28      5.35 o 
   8  21   0      875.75      825.64     13.44 o 
   9  21   0       83.93      123.04      7.86 o 
  10  21   0     1280.91     1085.80     27.27 o 
  11  21   0      534.26      525.39     18.96 o 
  12  21   0      174.13      235.44     14.46 o 
  13  21   0      257.69      259.73     15.72 o 
  14  21   0      865.13      800.30     34.46 o 
  15  21   0       61.74       77.80     12.11 o 
  16  21   0       65.75       61.65     12.16 o 
  17  21   0        2.51       -1.79     20.35 o 
   0  22   0     1218.39     1264.96     13.19 o 
   1  22   0     3520.42     3753.42     23.66 o 
   2  22   0     5590.15     5331.79     33.88 o 
   3  22   0       39.61       35.14      1.71 o 
   4  22   0       25.00       24.31      1.61 o 
   5  22   0       31.46       44.96      2.06 o 
   6  22   0        8.09       15.28      1.77 o 
   7  22   0      155.43      160.78      4.92 o 
   8  22   0       70.71       64.69      5.21 o 
   9  22   0      518.53      511.75     17.84 o 
  10  22   0      201.44      198.46     18.03 o 
  11  22   0       13.78       12.46      7.72 o 
  12  22   0      364.71      372.67     26.42 o 
  13  22   0      180.14      184.85     14.07 o 
  14  22   0     1676.29     1552.59     37.75 o 
  15  22   0        3.13       10.23      9.56 o 
  16  22   0       96.30       90.46     13.08 o 
  17  22   0       52.83       20.71     23.92 o 
   1  23   0      110.31      209.94      5.96 o 
   2  23   0        0.16       34.99      6.78 o 
   3  23   0        6.76        4.36      1.35 o 
   4  23   0      172.35      197.01      3.61 o 
   5  23   0       18.03       23.58      1.96 o 
   6  23   0       64.65       74.51      2.52 o 
   7  23   0       55.13       71.94      5.62 o 
   8  23   0       25.48       36.87      5.84 o 
   9  23   0       73.92       73.50      9.31 o 
  10  23   0     1655.60     1468.86     33.33 o 
  11  23   0       16.22       15.97      8.22 o 
  12  23   0      296.68      283.27     15.91 o 
  13  23   0      100.80      120.68     12.42 o 
  14  23   0      448.35      471.71     20.57 o 
  15  23   0      291.06      260.70     21.07 o 
  16  23   0       28.56       41.37     11.44 o 
  17  23   0       16.85       -4.29     21.78 o 
   0  24   0     4845.98     4818.79     42.42 o 
   1  24   0     1702.47     1773.67     12.91 o 
   2  24   0     3691.66     3682.90     24.31 o 
   3  24   0      223.68      237.01      4.07 o 
   4  24   0      354.71      374.90      4.97 o 
   5  24   0        5.72        8.02      1.86 o 
   6  24   0      101.65       92.33      3.08 o 
   7  24   0       51.92       50.69      4.81 o 
   8  24   0      144.78      102.44      7.38 o 
   9  24   0        6.28        6.97      6.88 o 
  10  24   0       60.63       74.64      9.71 o 
  11  24   0        1.75       -4.37      8.21 o 
  12  24   0      255.08      214.51     14.33 o 
  13  24   0        0.50        3.95     14.64 o 
  14  24   0        1.39       19.45      9.78 o 
  15  24   0       76.62      101.77     13.25 o 
  16  24   0      123.18      161.87     15.41 o 
  17  24   0        0.57      -19.28     21.07 o 
   1  25   0     1095.27     1181.95      9.46 o 
   2  25   0       51.68      105.54      4.43 o 
   3  25   0       48.75       70.30      2.57 o 
   4  25   0        0.73       -1.76      1.76 o 
   5  25   0       22.42       43.40      2.62 o 
   6  25   0       37.40       37.17      2.97 o 
   7  25   0      265.71      244.75      8.42 o 
   8  25   0      119.29      101.10     10.02 o 
   9  25   0      749.10      608.58     20.08 o 
  10  25   0      935.16      797.23     23.50 o 
  11  25   0      110.30      106.69     11.36 o 
  12  25   0      332.51      281.42     15.98 o 
  13  25   0        8.65       10.20     12.32 o 
  14  25   0       10.68       12.33      9.88 o 
  15  25   0      102.69      119.03     14.14 o 
  16  25   0      223.69      279.43     18.17 o 
  17  25   0        5.68      -20.71     20.71 o 
   0  26   0      114.66      119.27      3.89 o 
   1  26   0     3530.98     3502.59     23.39 o 
   2  26   0      708.96      761.50      7.48 o 
   3  26   0       65.18       69.02      2.87 o 
   4  26   0       24.38       30.70      2.37 o 
   5  26   0      354.70      341.34      7.03 o 
   6  26   0       52.32       47.63      4.27 o 
   7  26   0       64.80       56.68      6.70 o 
   8  26   0     3694.72     2966.31     82.84 o 
   9  26   0      193.95      193.14     16.07 o 
  10  26   0        0.92        2.14      8.75 o 
  11  26   0       13.00        3.00     12.14 o 
  12  26   0       20.40       25.50     10.53 o 
  13  26   0       90.70       76.99     11.88 o 
  14  26   0       62.63       45.37     11.19 o 
  15  26   0       41.57       38.21     11.35 o 
  16  26   0       42.31       47.94     11.71 o 
   1  27   0      550.42      609.73      6.22 o 
   2  27   0     7739.38     7539.09     56.37 o 
   3  27   0      129.21      123.46      3.60 o 
   4  27   0     2078.51     2154.31     22.42 o 
   5  27   0      233.71      207.01      6.11 o 
   6  27   0        2.64       -0.58      3.37 o 
   7  27   0     1625.60     1329.22     30.10 o 
   8  27   0      294.39      273.22     14.15 o 
   9  27   0      560.44      532.71     19.22 o 
  10  27   0       49.14       41.06      9.64 o 
  11  27   0       15.39       24.51      8.86 o 
  12  27   0      281.02      267.12     16.36 o 
  13  27   0       51.14       46.12     11.14 o 
  14  27   0      120.67      142.64     14.40 o 
  15  27   0      112.06      132.63     14.66 o 
  16  27   0       51.12       61.55     15.35 o 
   0  28   0    11997.82    11695.06    115.05 o 
   1  28   0       70.23      116.65      3.42 o 
   2  28   0      479.73      635.92      7.24 o 
   3  28   0      182.82      193.87      5.42 o 
   4  28   0      651.31      772.47     10.47 o 
   5  28   0        1.68        6.71      3.39 o 
   6  28   0     1175.24      947.24     18.41 o 
   7  28   0        2.54        4.55      6.65 o 
   8  28   0        7.72        7.40      7.30 o 
   9  28   0        4.49        2.28      7.57 o 
  10  28   0       14.01       23.94      8.76 o 
  11  28   0        0.29       -5.93      8.93 o 
  12  28   0       33.78       17.01      9.51 o 
  13  28   0        1.67        3.41      9.32 o 
  14  28   0      355.77      353.77     19.27 o 
  15  28   0        6.20        7.72     16.25 o 
  16  28   0       44.66       18.87     19.46 o 
   1  29   0     1804.28     1861.26     20.13 o 
   2  29   0     2975.35     3079.32     28.87 o 
   3  29   0      818.44      723.00     10.04 o 
   4  29   0      525.34      544.72     10.38 o 
   5  29   0       13.15       21.51      3.91 o 
   6  29   0       31.15       14.60     10.00 o 
   7  29   0      272.97      190.15     12.48 o 
   8  29   0        0.74       -1.99     10.00 o 
   9  29   0      132.59      119.73     11.66 o 
  10  29   0       65.49       62.57     10.24 o 
  11  29   0       48.20       35.26     16.78 o 
  12  29   0      147.13      170.85     14.27 o 
  13  29   0       12.25        5.85      9.44 o 
  14  29   0      383.94      405.54     34.28 o 
  15  29   0       11.91        1.46     22.85 o 
  16  29   0        0.00       -2.16     10.08 o 
   0  30   0       10.71       69.92      5.81 o 
   1  30   0     3202.06     3310.27     32.80 o 
   2  30   0      295.02      364.18      7.01 o 
   3  30   0      604.95      529.57     11.98 o 
   4  30   0       36.26       32.61      3.68 o 
   5  30   0     1578.16     1411.46     20.76 o 
   6  30   0       74.10       43.33      8.23 o 
   7  30   0       88.82       82.96     10.53 o 
   8  30   0      244.16      216.92     16.60 o 
   9  30   0       60.51       96.91     11.03 o 
  10  30   0      118.36       98.26     13.57 o 
  11  30   0      101.72      101.58     16.60 o 
  12  30   0        1.81       -0.62      8.72 o 
  13  30   0        2.65        0.67      9.60 o 
  14  30   0      331.14      326.04     19.01 o 
  15  30   0       54.55       56.94     16.78 o 
  16  30   0        4.53       -6.16     17.68 o 
   1  31   0     8456.10     8597.65    106.85 o 
   2  31   0       62.41      119.79     11.08 o 
   3  31   0      667.86      636.69     11.24 o 
   4  31   0      151.95      159.56      8.60 o 
   5  31   0      295.04      289.33     10.62 o 
   6  31   0     1338.19      996.72     25.32 o 
   7  31   0       44.75       70.24      9.50 o 
   8  31   0       30.41       23.35      8.32 o 
   9  31   0      357.37      332.03     25.89 o 
  10  31   0       84.67       72.96     11.43 o 
  11  31   0       26.53       27.67     10.00 o 
  12  31   0      296.04      274.96     17.17 o 
  13  31   0       83.56       92.75     13.41 o 
  14  31   0        4.74       11.28     20.35 o 
  15  31   0       45.80       57.40     12.49 o 
   0  32   0     5437.74     5183.82    113.20 o 
   1  32   0      154.28      342.93     11.01 o 
   2  32   0     3895.24     3754.55     43.92 o 
   3  32   0      123.57      141.31      6.94 o 
   4  32   0        0.76        5.79      5.93 o 
   5  32   0       78.87      101.32      7.90 o 
   6  32   0      592.38      462.54     17.32 o 
   7  32   0      246.22      214.34     13.47 o 
   8  32   0      191.08      168.91     12.78 o 
   9  32   0     2139.16     1818.23     40.01 o 
  10  32   0      125.64       93.41     13.57 o 
  11  32   0       99.59       93.30     23.75 o 
  12  32   0       15.09       23.95     10.60 o 
  13  32   0      270.14      266.90     20.53 o 
  14  32   0      363.89      379.10     20.31 o 
  15  32   0       16.67       -0.58     11.02 o 
   1  33   0      356.50      408.36     14.14 o 
   2  33   0      232.52      281.16      8.65 o 
   3  33   0      209.04      212.28     14.23 o 
   4  33   0     1170.50     1045.31     39.48 o 
   5  33   0       34.03       54.53      6.93 o 
   6  33   0      621.10      510.48     18.25 o 
   7  33   0        5.74       11.60      7.78 o 
   8  33   0      238.45      207.92     13.89 o 
   9  33   0     1149.15     1036.75     28.32 o 
  10  33   0       85.50       77.33     11.62 o 
  11  33   0      120.57      113.30     29.64 o 
  12  33   0      189.17      181.08     29.64 o 
  13  33   0       66.17       69.79     18.21 o 
  14  33   0      136.93      160.52     26.42 o 
  15  33   0        8.30        0.92     11.96 o 
   0  34   0        0.53       39.64      9.64 o 
   1  34   0       38.83       60.40      7.57 o 
   2  34   0        0.39        7.20      5.93 o 
   3  34   0        3.76       34.51      5.08 o 
   4  34   0      309.79      324.70     11.27 o 
   5  34   0        0.11        3.83      7.00 o 
   6  34   0        4.46       10.63      7.57 o 
   7  34   0      104.79       97.01     10.80 o 
   8  34   0        5.21       -7.21     12.14 o 
   9  34   0      183.26      195.91     14.24 o 
  10  34   0      213.29      201.25     15.19 o 
  11  34   0       49.89       47.85     11.08 o 
  12  34   0       97.61      102.75     13.54 o 
  13  34   0      199.68      214.72     17.14 o 
  14  34   0       20.95        9.55     13.75 o 
  15  34   0       52.07       67.97     19.28 o 
   1  35   0       92.12       91.17      8.33 o 
   2  35   0       74.26       92.64     11.25 o 
   3  35   0     2233.95     2188.59     32.70 o 
   4  35   0      113.52      111.39      6.82 o 
   5  35   0        1.67       13.15      7.60 o 
   6  35   0        0.16        2.45     19.64 o 
   7  35   0       41.12       45.84     11.07 o 
   8  35   0        1.34       -4.67      7.99 o 
   9  35   0        1.47       -4.38      8.04 o 
  10  35   0      159.70      131.71     13.64 o 
  11  35   0        0.00       -3.53     10.53 o 
  12  35   0      168.27      201.67     16.46 o 
  13  35   0      308.15      331.70     22.85 o 
  14  35   0      157.76      143.73     15.91 o 
   0  36   0      357.21      370.30     19.64 o 
   1  36   0        3.34        1.75      6.04 o 
   2  36   0       80.50       96.19      9.46 o 
   3  36   0     2130.93     2079.42     38.61 o 
   4  36   0       14.99       10.15     17.14 o 
   5  36   0       16.73       22.70     11.78 o 
   6  36   0      286.46      224.80     13.99 o 
   7  36   0      148.38      147.64     12.35 o 
   8  36   0       22.00       36.91      9.57 o 
   9  36   0       13.33       -2.41      8.65 o 
  10  36   0        0.00       -8.59      8.59 o 
  11  36   0       62.77       60.34     12.29 o 
  12  36   0       10.33       -7.10      9.60 o 
  13  36   0      266.61      293.51     19.04 o 
  14  36   0        7.71        0.22     24.64 o 
   1  37   0        0.23       -3.14      6.43 o 
   2  37   0      572.23      568.36     50.71 o 
   3  37   0      194.58      251.40     12.36 o 
   4  37   0       82.22       42.49     11.07 o 
   5  37   0       32.88       31.74      8.83 o 
   6  37   0       16.99       23.25      8.75 o 
   7  37   0        1.56       -4.60     13.21 o 
   8  37   0       78.69       86.17     15.53 o 
   9  37   0        2.54       -8.02     14.10 o 
  10  37   0       78.60       77.56     12.48 o 
  11  37   0     1976.70     1760.72     42.40 o 
  12  37   0      143.87      176.83     15.91 o 
  13  37   0      268.12      283.77     18.85 o 
  14  37   0       52.89       34.24     26.07 o 
   0  38   0      287.11      298.17     18.57 o 
   1  38   0       69.56       83.81     13.75 o 
   2  38   0       32.22       44.25      7.67 o 
   3  38   0        5.87       17.38     11.61 o 
   4  38   0        1.50       -2.50      8.93 o 
   5  38   0       37.01       30.71     10.71 o 
   6  38   0      144.68      130.77     12.01 o 
   7  38   0       10.35        3.69      8.17 o 
   8  38   0       53.50       47.51     10.57 o 
   9  38   0       47.80       37.01     18.93 o 
  10  38   0        1.52       -9.03      9.03 o 
  11  38   0      303.93      298.52     18.61 o 
  12  38   0      613.64      590.93     24.36 o 
  13  38   0        6.01        2.45     18.21 o 
   1  39   0      960.22      991.58     23.98 o 
   2  39   0        1.68       11.21      6.69 o 
   3  39   0      446.95      452.67     16.00 o 
   4  39   0       28.86       52.49     11.78 o 
   5  39   0      216.67      218.54     17.85 o 
   6  39   0       33.91       15.71     11.07 o 
   7  39   0      416.76      390.72     18.15 o 
   8  39   0       23.25       11.74      9.45 o 
   9  39   0       21.23        6.59     17.68 o 
  10  39   0       77.85       71.20     12.48 o 
  11  39   0      500.08      443.15     21.62 o 
  12  39   0      180.59      187.85     16.88 o 
  13  39   0       52.30       45.05     29.28 o 
   0  40   0       30.86       25.00     10.71 o 
   1  40   0      170.31      174.95     11.49 o 
   2  40   0       58.13       77.31      8.96 o 
   3  40   0      654.91      706.74     41.24 o 
   4  40   0      289.92      294.60     20.35 o 
   5  40   0       21.99       15.71     10.71 o 
   6  40   0      148.22      144.62     16.78 o 
   7  40   0        3.96        8.93     10.71 o 
   8  40   0       33.00       32.85     12.86 o 
   9  40   0        6.98        0.37      9.64 o 
  10  40   0        0.06      -10.04     10.04 o 
  11  40   0      169.85      204.59     17.24 o 
  12  40   0     1119.38     1075.19     44.28 o 
  13  40   0      356.50      351.71     29.28 o 
   1  41   0       18.63       19.95      7.31 o 
   2  41   0      898.41      909.61     32.85 o 
   3  41   0       83.09      114.73     10.32 o 
   4  41   0      144.62      225.68     18.57 o 
   5  41   0        0.04        5.71     10.36 o 
   6  41   0      228.85      264.60     20.71 o 
   7  41   0       85.64       94.63     15.35 o 
   8  41   0       51.76       33.92     13.57 o 
   9  41   0      142.97      151.40     18.57 o 
  10  41   0       50.57       39.02     11.89 o 
  11  41   0      155.80      167.30     16.21 o 
  12  41   0       27.73       40.88     12.74 o 
   0  42   0      469.74      533.49     25.00 o 
   1  42   0        4.60       12.14      7.07 o 
   2  42   0      685.84      737.19     21.08 o 
   3  42   0        0.04       11.43     11.07 o 
   4  42   0      646.90      687.39     30.35 o 
   5  42   0      244.80      272.46     20.71 o 
   6  42   0      110.41       99.98     15.71 o 
   7  42   0       41.94       54.28     14.28 o 
   8  42   0        4.41       13.21     12.14 o 
   9  42   0       52.68       42.14     14.28 o 
  10  42   0      487.13      409.58     27.14 o 
  11  42   0     1399.92     1370.50     50.35 o 
  12  42   0       23.63        6.86     11.46 o 
   1  43   0      398.60      376.14     15.40 o 
   2  43   0       70.96      100.01      9.97 o 
   3  43   0      507.38      522.06     26.42 o 
   4  43   0      302.64      324.59     21.78 o 
   5  43   0      105.36      135.69     17.14 o 
   6  43   0       11.20       17.14     11.78 o 
   7  43   0      443.16      419.22     26.07 o 
   8  43   0        3.57        2.50     11.78 o 
   9  43   0      392.98      411.36     26.42 o 
  10  43   0      332.78      364.23     26.07 o 
  11  43   0       54.41       74.27     17.14 o 
  12  43   0       35.09       37.14     15.35 o 
   0  44   0        2.41       16.07     10.71 o 
   1  44   0      134.71      173.22     12.12 o 
   2  44   0       51.27       88.92     16.43 o 
   3  44   0        5.86       11.43     10.71 o 
   4  44   0       50.04       61.06     13.57 o 
   5  44   0       34.86       61.06     13.93 o 
   6  44   0        4.52        1.43     11.07 o 
   7  44   0       37.09       48.56     14.28 o 
   8  44   0       19.86       12.14     12.86 o 
   9  44   0      581.98      528.49     30.00 o 
  10  44   0     1861.79     1728.30     57.49 o 
  11  44   0       67.51       78.56     17.14 o 
   1  45   0       82.68      127.00     11.23 o 
   2  45   0     1126.60     1186.80     32.32 o 
   3  45   0       70.09       70.35     14.28 o 
   4  45   0      190.14      192.11     19.28 o 
   5  45   0       27.00       33.92     12.86 o 
   6  45   0      355.76      350.30     24.28 o 
   7  45   0      202.28      239.96     22.14 o 
   8  45   0       40.48       47.85     14.64 o 
   9  45   0       10.89       17.85     14.28 o 
  10  45   0      309.90      353.52     26.07 o 
  11  45   0      113.22      130.34     20.35 o 
   0  46   0      413.01      509.92     26.07 o 
   1  46   0       32.91       37.23     23.03 o 
   2  46   0      871.20      980.56     37.14 o 
   3  46   0       43.93       34.99     12.86 o 
   4  46   0       66.60       89.99     15.35 o 
   5  46   0       51.12       72.49     15.35 o 
   6  46   0       39.78       62.85     15.00 o 
   7  46   0       10.62       -6.07     11.78 o 
   8  46   0      247.92      251.03     23.57 o 
   9  46   0       18.73       29.64     14.64 o 
  10  46   0        8.64       26.42     14.28 o 
   1  47   0        0.62       17.39      8.20 o 
   2  47   0      250.95      245.68     20.71 o 
   3  47   0       25.38       38.57     13.93 o 
   4  47   0      268.82      311.02     23.21 o 
   5  47   0       12.21       31.78     13.21 o 
   6  47   0      169.23      143.19     18.93 o 
   7  47   0      341.37      339.95     25.35 o 
   8  47   0        8.61       29.64     13.93 o 
   9  47   0       45.31       49.63     15.71 o 
  10  47   0      372.28      361.01     26.42 o 
   0  48   0      336.08      338.16     22.14 o 
   1  48   0       52.87       72.36     19.46 o 
   2  48   0        8.93        8.21     12.14 o 
   3  48   0       19.77       28.92     12.86 o 
   4  48   0      111.26      127.48     17.50 o 
   5  48   0       76.66       52.13     15.00 o 
   6  48   0        1.31      -10.71     10.71 o 
   7  48   0      420.95      409.22     27.50 o 
   8  48   0      666.78      650.61     33.92 o 
   9  48   0       78.46       89.99     18.57 o 
   1  49   0      446.28      506.11     19.46 o 
   2  49   0        3.53       16.78     12.50 o 
   3  49   0       67.65       47.85     14.28 o 
   4  49   0       55.72       66.78     15.00 o 
   5  49   0        1.87        9.28     12.14 o 
   6  49   0        0.05       -6.43     11.78 o 
   7  49   0       33.07       28.21     15.00 o 
   8  49   0       64.17       91.06     17.50 o 
   0  50   0      938.62      915.57     36.78 o 
   1  50   0        7.99       36.78     13.57 o 
   2  50   0      102.83      134.26     17.50 o 
   3  50   0       12.54       12.50     12.14 o 
   4  50   0       75.10       98.56     17.14 o 
   5  50   0        0.77        6.78     12.14 o 
   6  50   0      163.87      143.19     19.64 o 
   7  50   0      366.27      351.73     26.42 o 
   8  50   0     1160.16     1079.47     44.64 o 
   1  51   0        8.67       21.07     12.50 o 
   2  51   0       19.24       31.42     13.57 o 
   3  51   0       20.00       43.56     13.93 o 
   4  51   0      156.91      198.90     20.71 o 
   5  51   0       17.70       33.57     14.28 o 
   6  51   0       36.59       48.92     15.71 o 
   7  51   0      221.64      243.18     24.28 o 
   0  52   0     1624.92     1735.08     54.99 o 
   1  52   0        9.82       39.64     13.93 o 
   2  52   0      232.35      252.46     22.14 o 
   3  52   0       94.01      138.19     18.57 o 
   4  52   0       35.85       45.35     14.64 o 
   5  52   0        0.62      -10.00     11.78 o 
   6  52   0       69.42       74.27     16.78 o 
   1  53   0      367.82      387.44     25.71 o 
   2  53   0        1.99       17.50     13.21 o 
   3  53   0       52.01       47.49     15.00 o 
   4  53   0       22.23       21.78     13.57 o 
   5  53   0      191.13      253.89     23.92 o 
   1  54   0      105.31      146.76     18.57 o 
   2  54   0       11.79       25.71     13.57 o 
   3  54   0       11.45       10.36     13.21 o 
   4  54   0       26.04       38.57     14.28 o 
   1  55   0       29.76       54.99     15.35 o 
   2  55   0        0.79       23.21     13.57 o 
 -19   1   1        1.53       24.40     14.26 o 
 -18   1   1        2.22        4.98     13.25 o 
 -17   1   1       49.35       51.54     20.89 o 
 -16   1   1       39.86       39.06     13.12 o 
 -15   1   1       66.59       72.73     13.00 o 
 -14   1   1       53.91       45.72     11.61 o 
 -13   1   1       16.29       12.03     11.78 o 
 -12   1   1       32.46       33.75      5.11 o 
 -11   1   1       59.60       67.57      4.43 o 
 -10   1   1        7.07        4.34      1.91 o 
  -9   1   1        1.75       -1.24      1.24 o 
  -8   1   1        0.02       -1.03      1.03 o 
  -7   1   1      586.46      642.43      5.55 o 
  -6   1   1     1203.86     1372.85     10.90 o 
  -5   1   1     3906.56     4080.82     27.30 o 
  -4   1   1     1501.31     1556.08     10.97 o 
  -3   1   1      202.09      218.90      2.04 o 
  -2   1   1     3275.22     3634.46     34.65 o 
  -1   1   1      996.69     1046.26     23.21 o 
   0   1   1     4564.95     4680.68    102.13 o 
   1   1   1      334.54      273.49      3.31 o 
   2   1   1      891.10      956.40      7.61 o 
   3   1   1        1.87       -0.40      1.03 o 
   4   1   1      513.58      547.38      4.88 o 
   5   1   1      111.86       86.94      2.16 o 
   6   1   1      938.95      945.70      7.90 o 
   7   1   1      511.83      496.45      5.26 o 
   8   1   1      619.87      645.73      6.55 o 
   9   1   1      427.25      398.93      5.21 o 
  10   1   1       27.36       28.82      3.27 o 
  11   1   1      254.76      251.78      9.03 o 
  12   1   1       88.77       99.36      6.41 o 
  13   1   1        4.37       -8.48      9.47 o 
  14   1   1        0.04       11.48     10.85 o 
  15   1   1      116.39      135.35     15.78 o 
  16   1   1       84.23      104.82     18.75 o 
  17   1   1        5.29       -2.32     13.38 o 
  18   1   1        5.28       -0.10     14.39 o 
 -19   2   1       19.39       59.67     15.60 o 
 -18   2   1        0.02        1.43     12.88 o 
 -17   2   1        5.40       -0.03     12.23 o 
 -16   2   1        9.66       13.58     23.92 o 
 -15   2   1        9.15        6.03     10.82 o 
 -14   2   1      719.80      615.57     23.47 o 
 -13   2   1       52.25       65.83     10.73 o 
 -12   2   1      141.17      135.97      8.70 o 
 -11   2   1        5.86        0.79      2.98 o 
 -10   2   1      100.35      104.18      3.45 o 
  -9   2   1     1032.85     1045.69      9.17 o 
  -8   2   1      271.03      239.97      3.38 o 
  -7   2   1     2839.83     2968.46     21.70 o 
  -6   2   1        0.22       -0.56      0.95 o 
  -5   2   1      138.01      156.23      2.32 o 
  -4   2   1        2.92        3.56      0.73 o 
  -3   2   1     1855.35     1908.72     13.03 o 
  -2   2   1       81.56       69.44      1.10 o 
  -1   2   1       32.72       37.95      1.51 o 
   0   2   1        0.00       -1.25      1.25 o 
   1   2   1        6.29        2.74      0.64 o 
   2   2   1     1009.33     1062.44      8.84 o 
   3   2   1      557.40      520.43      4.91 o 
   4   2   1     1490.11     1550.29     13.82 o 
   5   2   1      400.92      425.11      4.72 o 
   6   2   1      120.54      100.41      2.37 o 
   7   2   1      493.68      455.68      5.02 o 
   8   2   1      640.11      677.25      6.79 o 
   9   2   1      604.42      572.91      6.36 o 
  10   2   1      282.76      280.56      5.83 o 
  11   2   1      328.88      330.51      9.29 o 
  12   2   1        8.53        6.37      4.34 o 
  13   2   1       67.26       91.28      8.35 o 
  14   2   1       20.40       22.96     18.75 o 
  15   2   1      204.88      257.60     18.93 o 
  16   2   1       93.01       99.26     16.28 o 
  17   2   1       33.08       51.47     20.35 o 
  18   2   1       14.80        4.92     14.77 o 
 -19   3   1       27.51       14.28     14.39 o 
 -18   3   1        9.98       19.10     13.76 o 
 -17   3   1       30.39       33.68     13.75 o 
 -16   3   1       15.75       27.20     12.50 o 
 -15   3   1       42.14       52.51     12.23 o 
 -14   3   1        3.87       23.26     10.37 o 
 -13   3   1      733.83      626.09     22.59 o 
 -12   3   1       17.96       20.60      5.90 o 
 -11   3   1      468.14      443.12      9.37 o 
 -10   3   1       45.47       43.89      2.86 o 
  -9   3   1      140.21      144.15      3.13 o 
  -8   3   1     2088.60     2074.68     15.16 o 
  -7   3   1     1145.38     1056.84      9.00 o 
  -6   3   1      336.65      356.04      3.80 o 
  -5   3   1      225.58      205.44      2.67 o 
  -4   3   1      286.29      269.06      2.79 o 
  -3   3   1     1730.14     1890.57     12.90 o 
  -2   3   1     1364.15     1448.02     12.09 o 
  -1   3   1      188.63      188.21      5.05 o 
   0   3   1     1818.91     1902.93     23.88 o 
   1   3   1      134.59      147.44      1.70 o 
   2   3   1     5077.98     4911.59     35.76 o 
   3   3   1     2607.90     2742.58     20.55 o 
   4   3   1      376.65      365.56      3.93 o 
   5   3   1      345.45      297.84      3.60 o 
   6   3   1      301.19      323.75      4.19 o 
   7   3   1      120.48      126.46      2.67 o 
   8   3   1       27.01       38.96      1.98 o 
   9   3   1      343.54      340.54      4.79 o 
  10   3   1      298.52      273.91      5.80 o 
  11   3   1        0.28       -0.90      3.70 o 
  12   3   1       41.20       40.59      8.95 o 
  13   3   1       46.09       30.06      6.99 o 
  14   3   1       85.79       78.05     13.12 o 
  15   3   1       39.63       66.93     31.07 o 
  16   3   1       22.28       24.27     20.53 o 
  17   3   1        1.84        7.46     13.88 o 
  18   3   1       37.17       67.53     16.78 o 
 -19   4   1       92.06      100.19     17.29 o 
 -18   4   1        0.00       -8.64     12.85 o 
 -17   4   1       38.37       40.94     14.25 o 
 -16   4   1       71.99       65.94     22.32 o 
 -15   4   1      172.99      163.48     15.49 o 
 -14   4   1       57.70       55.91     14.64 o 
 -13   4   1       81.11       88.96     11.72 o 
 -12   4   1        0.16       -0.13      5.23 o 
 -11   4   1        1.87       -2.95      2.95 o 
 -10   4   1        2.06       -1.30      2.13 o 
  -9   4   1      195.45      190.47      3.55 o 
  -8   4   1      748.42      752.72      6.82 o 
  -7   4   1      280.14      245.11      3.33 o 
  -6   4   1        1.06       -0.46      0.96 o 
  -5   4   1       11.38       18.29      1.03 o 
  -4   4   1       41.70       38.29      1.21 o 
  -3   4   1       53.83       39.67      0.94 o 
  -2   4   1    10819.38    11542.88    102.71 o 
  -1   4   1     2137.72     2236.16     28.38 o 
   0   4   1    16337.99    16517.87    204.44 o 
   1   4   1       84.42       67.97      1.26 o 
   2   4   1     5688.33     5819.02     42.18 o 
   3   4   1      363.85      362.74      3.86 o 
   4   4   1       60.45       71.28      2.04 o 
   5   4   1      292.39      260.28      3.37 o 
   6   4   1      257.90      260.32      5.14 o 
   7   4   1       10.89       10.41      1.35 o 
   8   4   1      154.67      149.39      3.09 o 
   9   4   1        0.71       -1.04      1.57 o 
  10   4   1     1608.13     1643.18     16.66 o 
  11   4   1        0.48        3.30      4.43 o 
  12   4   1       15.21       14.05      5.96 o 
  13   4   1       39.37       37.55      7.30 o 
  14   4   1       13.47       29.69     11.29 o 
  15   4   1       85.83       98.45     14.87 o 
  16   4   1      119.83      112.55     16.66 o 
  17   4   1        1.58       -6.43     13.63 o 
  18   4   1       41.24       60.04     16.39 o 
 -19   5   1       12.06       12.93     21.43 o 
 -18   5   1       46.27       73.64     27.14 o 
 -17   5   1        7.35       22.58     13.21 o 
 -16   5   1      123.14      126.16     19.28 o 
 -15   5   1      172.37      200.61     16.50 o 
 -14   5   1        0.01       -5.87      9.44 o 
 -13   5   1        2.84       10.77      9.33 o 
 -12   5   1      556.48      531.60     12.32 o 
 -11   5   1       17.04       12.23      4.26 o 
 -10   5   1      465.87      455.29      7.27 o 
  -9   5   1       34.73       26.75      2.22 o 
  -8   5   1     5480.63     5911.68     39.34 o 
  -7   5   1      679.62      647.75      6.01 o 
  -6   5   1      831.61      761.07      6.49 o 
  -5   5   1      278.22      330.71      3.46 o 
  -4   5   1       15.71       14.05      0.95 o 
  -3   5   1       83.38       86.38      1.70 o 
  -2   5   1     2081.19     2217.33     19.61 o 
  -1   5   1    12281.66    12731.70    114.28 o 
   0   5   1     1739.93     1728.20     15.65 o 
   1   5   1      255.00      262.58      2.75 o 
   2   5   1    22148.29    22602.51    168.36 o 
   3   5   1     5182.57     5169.16     37.37 o 
   4   5   1     4004.02     4068.34     45.60 o 
   5   5   1      545.49      534.32      7.38 o 
   6   5   1      132.22      134.49      2.81 o 
   7   5   1       18.04       12.53      1.36 o 
   8   5   1      100.77       92.05      2.57 o 
   9   5   1       20.18       12.90      1.70 o 
  10   5   1      147.72      166.04      8.47 o 
  11   5   1       26.13       29.09      4.70 o 
  12   5   1       24.34       21.96      8.21 o 
  13   5   1        4.10        0.26      6.20 o 
  14   5   1       53.44      106.58     17.85 o 
  15   5   1       30.71       46.99     19.10 o 
  16   5   1       23.95       27.57     25.53 o 
  17   5   1      187.89      164.30     18.92 o 
  18   5   1        1.08       17.56     15.12 o 
 -19   6   1       59.52       60.32     16.02 o 
 -18   6   1       25.48       35.95     14.52 o 
 -17   6   1        4.41       24.34     13.35 o 
 -16   6   1       60.28       49.96     15.53 o 
 -15   6   1       51.37       53.12     16.25 o 
 -14   6   1       10.26       -7.22      9.44 o 
 -13   6   1      112.02      120.12     12.56 o 
 -12   6   1      118.85      106.86      6.61 o 
 -11   6   1       45.28       43.18      4.28 o 
 -10   6   1      645.60      634.50      8.88 o 
  -9   6   1       27.64       41.03      2.48 o 
  -8   6   1      337.35      396.68      4.85 o 
  -7   6   1        4.72        2.93      1.12 o 
  -6   6   1      472.55      511.08      4.91 o 
  -5   6   1      110.81      137.09      2.18 o 
  -4   6   1     1097.68     1135.55      8.41 o 
  -3   6   1      154.16      155.67      1.82 o 
  -2   6   1      475.77      477.52      4.36 o 
  -1   6   1    50796.56    50199.98    588.68 o 
   0   6   1    13315.32    13616.52    116.45 o 
   1   6   1        0.30        1.02      0.73 o 
   2   6   1     3450.41     3387.23     29.47 o 
   3   6   1    10181.54    10530.86     78.78 o 
   4   6   1     2831.94     2824.61     26.53 o 
   5   6   1       34.66       32.49      1.89 o 
   6   6   1        3.11       -0.19      0.84 o 
   7   6   1       19.27       17.12      1.37 o 
   8   6   1       39.22       18.46      1.55 o 
   9   6   1      373.50      353.55      4.67 o 
  10   6   1     2158.19     2206.07     23.55 o 
  11   6   1       13.69        9.75      4.21 o 
  12   6   1       93.45      102.68      8.71 o 
  13   6   1       41.05       46.36     12.95 o 
  14   6   1     1711.30     1648.86     40.35 o 
  15   6   1       81.02      111.65     21.60 o 
  16   6   1       67.66       57.31     24.28 o 
  17   6   1       16.01        2.13     18.03 o 
  18   6   1       53.86       46.45     15.78 o 
 -19   7   1        2.09       24.07     28.92 o 
 -18   7   1       11.10        1.98     13.17 o 
 -17   7   1      137.55      161.68     29.64 o 
 -16   7   1       82.52       87.20     15.89 o 
 -15   7   1        4.22      -12.06     17.50 o 
 -14   7   1        0.55        9.35      9.81 o 
 -13   7   1      535.63      520.18     21.14 o 
 -12   7   1     2356.09     2219.74     31.04 o 
 -11   7   1      219.37      210.67      7.00 o 
 -10   7   1       11.62        6.07      2.60 o 
  -9   7   1       12.63       19.19      2.43 o 
  -8   7   1      238.68      197.30      3.39 o 
  -7   7   1      552.70      549.86      5.42 o 
  -6   7   1      527.66      523.93      5.01 o 
  -5   7   1      376.16      379.01      3.74 o 
  -4   7   1        3.94        4.17      0.77 o 
  -3   7   1      921.00      983.39      7.53 o 
  -2   7   1      114.61      116.29      1.87 o 
  -1   7   1     7490.54     7686.06     59.13 o 
   0   7   1      886.59      922.19      8.25 o 
   1   7   1       79.41       93.74      2.14 o 
   2   7   1     2154.27     2194.29     17.68 o 
   3   7   1    19099.29    19326.68    146.28 o 
   4   7   1      627.44      626.82      6.39 o 
   5   7   1      587.72      582.49      5.39 o 
   6   7   1       21.78       16.68      1.22 o 
   7   7   1        0.07       -1.03      1.03 o 
   8   7   1       67.69       84.67      2.49 o 
   9   7   1        4.83        1.10      1.49 o 
  10   7   1      500.95      531.21      8.55 o 
  11   7   1       39.73       38.48      6.39 o 
  12   7   1      471.23      458.58     14.22 o 
  13   7   1      121.21      139.20      9.99 o 
  14   7   1      811.68      868.66     21.07 o 
  15   7   1       81.92       89.50     15.12 o 
  16   7   1      266.79      262.69     25.17 o 
  17   7   1       14.92        7.60     14.03 o 
  18   7   1       24.65       19.84     23.92 o 
 -19   8   1      129.55      183.53     48.39 o 
 -18   8   1       67.76       80.22     16.27 o 
 -17   8   1        5.52       37.34     30.17 o 
 -16   8   1       70.70       71.77     14.22 o 
 -15   8   1      162.34      140.01     15.20 o 
 -14   8   1      645.37      588.51     38.03 o 
 -13   8   1       22.45       35.18      6.74 o 
 -12   8   1     1689.29     1641.45     28.68 o 
 -11   8   1      858.20      786.10     13.29 o 
 -10   8   1      220.30      215.00      5.83 o 
  -9   8   1     1874.92     1842.22     18.85 o 
  -8   8   1      284.79      290.45      4.10 o 
  -7   8   1        1.63       -1.06      1.06 o 
  -6   8   1        7.13        6.70      1.06 o 
  -5   8   1      437.53      433.80      4.14 o 
  -4   8   1      278.82      280.08      3.09 o 
  -3   8   1      136.29      158.16      1.96 o 
  -2   8   1     1657.10     1664.46     13.41 o 
  -1   8   1     2466.76     2588.23     24.93 o 
   0   8   1     1401.18     1467.39     12.02 o 
   1   8   1      372.84      453.54      4.54 o 
   2   8   1       11.27       15.98      1.09 o 
   3   8   1     6243.17     6496.49     53.19 o 
   4   8   1      291.77      317.17      3.88 o 
   5   8   1      340.42      360.53      3.82 o 
   6   8   1      255.24      264.52      4.61 o 
   7   8   1      354.58      368.22      4.40 o 
   8   8   1      109.45      104.60      2.68 o 
   9   8   1        2.95       -0.55      1.56 o 
  10   8   1       30.08       30.79      3.44 o 
  11   8   1        3.06       11.56      7.80 o 
  12   8   1        0.00        3.74      5.78 o 
  13   8   1       72.86      101.91      9.01 o 
  14   8   1       31.23       78.36     11.16 o 
  15   8   1       78.38       87.82     27.14 o 
  16   8   1      185.29      186.12     18.53 o 
  17   8   1       57.90       52.28     15.91 o 
  18   8   1      111.34       99.42     17.55 o 
 -19   9   1      144.70      196.82     19.87 o 
 -18   9   1        0.53       20.43     24.10 o 
 -17   9   1       10.70       15.00     13.32 o 
 -16   9   1        4.60       14.06     11.99 o 
 -15   9   1        0.58        4.14     10.52 o 
 -14   9   1      328.65      334.22     28.21 o 
 -13   9   1      429.37      437.70     15.00 o 
 -12   9   1      956.91     1000.40     20.90 o 
 -11   9   1       70.89       63.58      4.89 o 
 -10   9   1        0.14       -2.48      2.48 o 
  -9   9   1     4401.96     4158.73     38.08 o 
  -8   9   1      355.59      361.54      4.47 o 
  -7   9   1       56.78       67.88      1.99 o 
  -6   9   1       79.62       67.75      1.83 o 
  -5   9   1        0.15       -0.36      0.85 o 
  -4   9   1     6197.29     7129.98     44.40 o 
  -3   9   1       16.04       16.86      0.99 o 
  -2   9   1     3524.53     3544.62     23.54 o 
  -1   9   1        9.58       13.82      0.92 o 
   0   9   1     8294.15     8904.50     68.56 o 
   1   9   1       26.94       26.10      1.16 o 
   2   9   1      566.68      623.37      5.49 o 
   3   9   1     1538.69     1638.47     13.76 o 
   4   9   1     1212.78     1287.51     10.14 o 
   5   9   1       42.40       55.55      1.72 o 
   6   9   1      795.02      889.24      7.97 o 
   7   9   1        7.43        4.18      1.25 o 
   8   9   1       19.68       29.84      1.78 o 
   9   9   1      264.00      251.32      4.16 o 
  10   9   1      256.14      258.05      7.24 o 
  11   9   1     1126.82     1114.01     22.05 o 
  12   9   1        1.77        8.64      6.06 o 
  13   9   1     1649.44     1613.65     59.68 o 
  14   9   1      668.82      682.73     29.46 o 
  15   9   1      340.01      327.47     20.77 o 
  16   9   1      203.36      245.77     21.78 o 
  17   9   1        1.23        6.75     14.13 o 
  18   9   1        8.83       -1.79     21.07 o 
 -18  10   1        8.55       23.16     13.88 o 
 -17  10   1       49.30       56.04     14.69 o 
 -16  10   1       16.01       13.42     13.93 o 
 -15  10   1      118.64      108.29     14.44 o 
 -14  10   1      434.75      428.00     36.96 o 
 -13  10   1     1621.65     1582.89     38.48 o 
 -12  10   1     3043.40     2913.02     44.31 o 
 -11  10   1      859.15      867.60     14.26 o 
 -10  10   1       64.04       75.45      4.11 o 
  -9  10   1      842.27      822.48     10.44 o 
  -8  10   1      142.09      141.90      3.02 o 
  -7  10   1      519.74      556.45      5.61 o 
  -6  10   1       45.46       36.45      1.47 o 
  -5  10   1      772.93      888.45      6.92 o 
  -4  10   1      323.57      430.49      4.06 o 
  -3  10   1     1422.66     1618.66     12.07 o 
  -2  10   1    18363.94    19765.30    132.76 o 
  -1  10   1      404.17      430.17      3.97 o 
   0  10   1     2495.08     2513.43     20.10 o 
   1  10   1       35.13       12.47      1.09 o 
   2  10   1     8649.84     9097.05     72.32 o 
   3  10   1      282.01      300.88      6.79 o 
   4  10   1     4837.87     4818.96     31.74 o 
   5  10   1        5.27       -0.82      0.85 o 
   6  10   1     1679.99     1629.92     12.87 o 
   7  10   1      483.10      487.10      5.29 o 
   8  10   1       18.12       17.30      1.57 o 
   9  10   1        5.71        4.95      1.77 o 
  10  10   1      184.18      177.13      8.71 o 
  11  10   1     1159.80     1096.55     21.95 o 
  12  10   1      471.56      439.42     17.54 o 
  13  10   1     1165.69     1167.29     24.47 o 
  14  10   1     1300.10     1260.43     26.42 o 
  15  10   1       26.52       44.73     13.57 o 
  16  10   1      216.12      232.38     35.17 o 
  17  10   1        0.20       -6.03     13.46 o 
  18  10   1       15.28       -0.71     21.43 o 
 -18  11   1        3.24       46.35     30.00 o 
 -17  11   1      358.22      361.85     22.80 o 
 -16  11   1        0.24        5.64     11.92 o 
 -15  11   1        9.28       36.24     11.80 o 
 -14  11   1      232.50      235.87     16.87 o 
 -13  11   1      460.52      490.27     20.87 o 
 -12  11   1     1652.77     1611.08     28.57 o 
 -11  11   1     4135.27     3884.01     48.67 o 
 -10  11   1     1869.28     1800.30     20.67 o 
  -9  11   1       76.17       72.97      3.38 o 
  -8  11   1      160.10      154.35      3.15 o 
  -7  11   1        0.04       -1.10      1.10 o 
  -6  11   1       49.33       61.19      1.65 o 
  -5  11   1      106.74       93.99      1.88 o 
  -4  11   1      570.49      615.38      5.37 o 
  -3  11   1     1014.50     1171.48      9.19 o 
  -2  11   1      119.02      157.50      5.15 o 
  -1  11   1      123.45      130.87      2.07 o 
   0  11   1      648.30      735.86      7.93 o 
   1  11   1       52.68       37.50      1.33 o 
   2  11   1      316.81      294.66      3.37 o 
   3  11   1       36.62       40.56      1.57 o 
   4  11   1     2613.82     2747.34     18.90 o 
   5  11   1     1112.85     1309.73     10.14 o 
   6  11   1      235.62      292.90      4.02 o 
   7  11   1      113.83      125.26      2.78 o 
   8  11   1        4.08        5.87      1.40 o 
   9  11   1      100.33       95.69      3.18 o 
  10  11   1       46.41       64.72      6.59 o 
  11  11   1     1195.69     1115.73     22.23 o 
  12  11   1       63.82       85.02      9.42 o 
  13  11   1      115.27      135.12      9.86 o 
  14  11   1      411.33      428.61     25.31 o 
  15  11   1      116.91      158.64     11.68 o 
  16  11   1        8.09       15.28     13.46 o 
  17  11   1      109.46      146.76     27.14 o 
  18  11   1        1.89       -1.43     21.78 o 
 -18  12   1        0.22       27.98     16.25 o 
 -17  12   1      171.36      218.53     37.14 o 
 -16  12   1      115.87      106.96     15.34 o 
 -15  12   1      117.55      122.31     24.46 o 
 -14  12   1       53.62       44.66      7.57 o 
 -13  12   1       40.47       56.52      7.64 o 
 -12  12   1       54.72       90.92      7.95 o 
 -11  12   1       75.05       99.94      6.37 o 
 -10  12   1      168.18      175.05     12.31 o 
  -9  12   1      281.55      281.80      5.70 o 
  -8  12   1      478.13      417.48      5.22 o 
  -7  12   1      310.85      321.75      4.10 o 
  -6  12   1      163.41      181.77      2.60 o 
  -5  12   1       95.55      100.53      1.96 o 
  -4  12   1     3338.02     3667.64     24.66 o 
  -3  12   1      442.63      505.34      4.85 o 
  -2  12   1      112.15      130.35      2.12 o 
  -1  12   1     1695.07     2002.62     14.68 o 
   0  12   1      111.19      128.08      3.34 o 
   1  12   1      278.17      280.22      3.19 o 
   2  12   1     1767.71     1867.74     14.48 o 
   3  12   1      137.66      153.00      2.94 o 
   4  12   1     3682.38     4028.03     26.94 o 
   5  12   1      166.58      137.23      3.09 o 
   6  12   1       83.42       89.55      2.56 o 
   7  12   1      219.79      269.75      3.92 o 
   8  12   1       10.17       11.79      1.55 o 
   9  12   1       12.40        8.28      2.08 o 
  10  12   1      363.56      341.52     14.27 o 
  11  12   1        9.23       13.15     12.27 o 
  12  12   1      674.47      691.15     17.76 o 
  13  12   1     1164.67     1134.68     31.43 o 
  14  12   1      233.81      251.47     13.19 o 
  15  12   1      785.17      761.00     30.88 o 
  16  12   1        7.16        7.14     20.00 o 
  17  12   1        1.32       -2.50     20.71 o 
  18  12   1       43.90       37.49     23.57 o 
 -18  13   1      444.09      477.24     40.53 o 
 -17  13   1        4.50       19.08     12.86 o 
 -16  13   1        0.04       -5.32     23.39 o 
 -15  13   1        2.68        8.59     10.64 o 
 -14  13   1       69.36       72.42      9.11 o 
 -13  13   1      382.09      377.18     20.09 o 
 -12  13   1       58.01       76.15      7.76 o 
 -11  13   1      226.33      227.77      8.87 o 
 -10  13   1      281.17      283.78      8.03 o 
  -9  13   1       94.87       93.96      3.74 o 
  -8  13   1      373.75      337.55      4.99 o 
  -7  13   1      142.98      149.85      3.09 o 
  -6  13   1       43.77       45.13      1.50 o 
  -5  13   1      590.56      641.86      5.77 o 
  -4  13   1     1750.23     2025.91     16.10 o 
  -3  13   1       44.86       28.84      1.44 o 
  -2  13   1     6250.49     7236.13     47.19 o 
  -1  13   1      642.56      701.41      5.70 o 
   0  13   1     5994.10     6595.06     49.20 o 
   1  13   1       35.14       35.32      1.39 o 
   2  13   1     1019.89     1017.04      8.76 o 
   3  13   1     1954.54     2100.98     15.63 o 
   4  13   1      779.39      796.49      6.83 o 
   5  13   1      335.77      393.16      4.43 o 
   6  13   1     3781.24     3892.73     27.73 o 
   7  13   1       80.32       78.09      2.41 o 
   8  13   1      171.98      177.93      3.44 o 
   9  13   1       11.81       16.47      2.30 o 
  10  13   1      276.24      245.58      9.74 o 
  11  13   1       30.04       26.46     10.89 o 
  12  13   1       29.86       65.91     14.43 o 
  13  13   1        2.72       20.46      6.96 o 
  14  13   1        8.44       12.37      7.42 o 
  15  13   1       18.90       44.64     10.52 o 
  16  13   1        2.39       10.00     20.71 o 
  17  13   1        5.57      -11.43     21.07 o 
  18  13   1        7.54      -20.35     20.35 o 
 -18  14   1       60.80       88.91     24.28 o 
 -17  14   1      136.25      121.40     22.32 o 
 -16  14   1       46.92       50.68     18.75 o 
 -15  14   1       47.12       61.99     12.69 o 
 -14  14   1      212.04      203.01     11.70 o 
 -13  14   1       48.82       56.00      8.26 o 
 -12  14   1     1096.98     1025.78     21.85 o 
 -11  14   1      704.03      648.29     13.98 o 
 -10  14   1      311.90      310.59      8.45 o 
  -9  14   1       15.02       10.32      3.69 o 
  -8  14   1       10.27        5.98      1.76 o 
  -7  14   1      124.05      124.82      2.40 o 
  -6  14   1       45.28       46.33      1.68 o 
  -5  14   1        2.11        2.58      1.09 o 
  -4  14   1    10004.55    11526.16     77.83 o 
  -3  14   1      358.42      415.88      4.44 o 
  -2  14   1      198.58      265.87      7.00 o 
  -1  14   1        0.00       -0.79      0.79 o 
   0  14   1      495.37      547.11      6.11 o 
   1  14   1       17.60       13.20      1.12 o 
   2  14   1     3749.19     4118.48     30.14 o 
   3  14   1      135.37      130.07      3.04 o 
   4  14   1     8052.50     8916.04     57.55 o 
   5  14   1        2.37        0.46      0.99 o 
   6  14   1     3416.84     3653.46     26.24 o 
   7  14   1      182.78      206.66      3.55 o 
   8  14   1       26.42       25.36      1.79 o 
   9  14   1      266.14      272.57      5.78 o 
  10  14   1       65.93       75.31      7.75 o 
  11  14   1      254.06      245.70     26.51 o 
  12  14   1      357.22      367.66     21.78 o 
  13  14   1        2.79       13.84      6.99 o 
  14  14   1        0.00        6.35     11.93 o 
  15  14   1       98.53      118.06     23.21 o 
  16  14   1       63.73       42.85     22.85 o 
  17  14   1        4.20        8.93     21.78 o 
  18  14   1       16.25        3.57     21.43 o 
 -18  15   1        0.03       30.00     21.43 o 
 -17  15   1       43.75       68.17     29.82 o 
 -16  15   1        0.03       -3.94     11.48 o 
 -15  15   1       45.14       29.76     12.86 o 
 -14  15   1        1.82        3.87      6.44 o 
 -13  15   1       29.04       35.69      7.74 o 
 -12  15   1      787.74      740.71     20.31 o 
 -11  15   1     1531.30     1440.61     22.81 o 
 -10  15   1        1.97       17.45      3.90 o 
  -9  15   1       71.93       64.53      4.59 o 
  -8  15   1      876.66      851.38      9.47 o 
  -7  15   1       45.35       43.29      1.78 o 
  -6  15   1      194.99      215.91      3.20 o 
  -5  15   1     1615.57     1944.14     14.23 o 
  -4  15   1     4928.14     5319.66     37.12 o 
  -3  15   1      119.13       93.35      2.17 o 
  -2  15   1    15462.51    18312.01    118.10 o 
  -1  15   1     2730.73     3149.05     20.33 o 
   0  15   1     1458.07     1713.74     11.70 o 
   1  15   1      393.12      474.47      4.54 o 
   2  15   1       73.03       94.81      3.14 o 
   3  15   1      935.47     1016.96      8.65 o 
   4  15   1        5.14        7.23      1.72 o 
   5  15   1       25.84       33.26      1.67 o 
   6  15   1     1746.43     1994.85     15.55 o 
   7  15   1      409.35      445.86      5.23 o 
   8  15   1       14.48       14.45      1.64 o 
   9  15   1        0.00        2.75      3.00 o 
  10  15   1        3.14       -5.16      5.16 o 
  11  15   1      164.86      184.47     16.63 o 
  12  15   1      331.30      334.52     12.86 o 
  13  15   1        9.58       14.04      8.59 o 
  14  15   1      222.47      214.14     21.96 o 
  15  15   1       80.31       97.42     12.38 o 
  16  15   1      119.46       83.20     25.35 o 
  17  15   1        1.95       17.85     21.78 o 
  18  15   1       10.77      -21.07     21.07 o 
 -18  16   1        0.28       12.50     21.07 o 
 -17  16   1       21.03       25.00     20.71 o 
 -16  16   1        0.01        5.06     11.48 o 
 -15  16   1       35.27       33.27     15.71 o 
 -14  16   1      115.04      123.20      9.88 o 
 -13  16   1      711.34      694.63     20.68 o 
 -12  16   1       60.70       66.31      7.64 o 
 -11  16   1      300.23      301.22     10.22 o 
 -10  16   1     5214.11     5091.01     61.48 o 
  -9  16   1     1290.60     1258.73     15.74 o 
  -8  16   1      597.72      519.82      7.90 o 
  -7  16   1      385.68      351.77      4.34 o 
  -6  16   1      114.78      111.79      2.35 o 
  -5  16   1      422.86      464.42      4.67 o 
  -4  16   1     1041.99     1250.82     10.32 o 
  -3  16   1      813.69      985.90      8.44 o 
  -2  16   1       99.67      128.97      3.90 o 
  -1  16   1       93.79      132.25      2.79 o 
   0  16   1       44.89       49.04      2.57 o 
   1  16   1      919.62     1240.57      9.38 o 
   2  16   1        0.98       -0.74      1.05 o 
   3  16   1      197.63      254.08      4.15 o 
   4  16   1     5426.15     5659.72     37.70 o 
   5  16   1        9.69       29.90      1.67 o 
   6  16   1      408.53      443.59      5.33 o 
   7  16   1      470.84      552.18      6.03 o 
   8  16   1      383.50      374.86      5.24 o 
   9  16   1      162.57      158.53      7.14 o 
  10  16   1      157.33      158.93      9.17 o 
  11  16   1     1271.63     1264.07     24.36 o 
  12  16   1       64.21       88.36      8.71 o 
  13  16   1     1063.37      939.93     26.68 o 
  14  16   1      289.62      276.47     16.18 o 
  15  16   1        0.19       14.26      9.23 o 
  16  16   1        0.08        5.43      9.83 o 
  17  16   1       64.40       55.71     24.28 o 
  18  16   1       24.98       18.57     23.57 o 
 -18  17   1      198.02      221.04     30.71 o 
 -17  17   1      216.52      218.54     29.28 o 
 -16  17   1        3.55      -16.07     19.28 o 
 -15  17   1        5.76       14.32      9.60 o 
 -14  17   1       44.92       54.17      8.19 o 
 -13  17   1       22.69       33.10      7.19 o 
 -12  17   1        3.16        8.68      6.22 o 
 -11  17   1     2266.22     2167.74     35.58 o 
 -10  17   1     1203.19     1209.28     19.87 o 
  -9  17   1       88.85       87.85      4.14 o 
  -8  17   1      181.07      170.91      4.66 o 
  -7  17   1       22.56       27.04      1.70 o 
  -6  17   1      312.33      313.73      3.87 o 
  -5  17   1     1183.61     1391.05     10.49 o 
  -4  17   1       87.72      155.31      2.88 o 
  -3  17   1     1172.22     1223.72      9.54 o 
  -2  17   1     5823.38     6356.17     39.90 o 
  -1  17   1      331.93      351.22      3.66 o 
   0  17   1     1254.43     1284.68      9.70 o 
   1  17   1      348.22      430.18      4.25 o 
   2  17   1     1108.92     1202.25      9.00 o 
   3  17   1        0.16       -1.29      1.29 o 
   4  17   1     1218.74     1101.28      9.08 o 
   5  17   1      340.02      407.84      4.75 o 
   6  17   1        0.04        3.59      1.12 o 
   7  17   1       26.95       22.15      1.69 o 
   8  17   1       52.87       56.35      2.57 o 
   9  17   1        0.00        4.25      3.71 o 
  10  17   1       10.69       18.54      9.17 o 
  11  17   1      167.28      204.45     20.08 o 
  12  17   1     1260.71     1215.42     30.28 o 
  13  17   1      121.96      151.81     16.07 o 
  14  17   1      138.66      135.83     13.19 o 
  15  17   1      480.61      455.45     45.71 o 
  16  17   1        2.49       -1.15      9.48 o 
  17  17   1       44.96       71.06     23.57 o 
 -18  18   1       18.11       29.64     20.71 o 
 -17  18   1       25.07       72.13     23.92 o 
 -16  18   1      159.24      142.83     26.07 o 
 -15  18   1       67.28       79.26      9.62 o 
 -14  18   1       22.05       22.40      8.90 o 
 -13  18   1      342.91      321.55     13.35 o 
 -12  18   1        2.78        8.46      6.33 o 
 -11  18   1      796.13      797.32     18.81 o 
 -10  18   1      221.78      207.34     18.30 o 
  -9  18   1       47.35       40.94      4.38 o 
  -8  18   1      248.07      211.61      5.16 o 
  -7  18   1       20.69       10.68      1.72 o 
  -6  18   1      101.38      111.06      2.54 o 
  -5  18   1      533.21      497.05      5.36 o 
  -4  18   1      948.59      983.38      8.21 o 
  -3  18   1      181.78      192.80      2.89 o 
  -2  18   1     3300.06     3466.62     21.63 o 
  -1  18   1      778.47      821.81      6.88 o 
   0  18   1      135.73      205.46      2.84 o 
   1  18   1        0.91        0.77      1.03 o 
   2  18   1      875.19      849.56      6.97 o 
   3  18   1      942.92      963.67     10.29 o 
   4  18   1        2.32        0.05      1.16 o 
   5  18   1      524.12      563.27      5.82 o 
   6  18   1       52.33       48.89      2.20 o 
   7  18   1      545.99      552.71      6.14 o 
   8  18   1        1.66       -1.53      1.95 o 
   9  18   1       14.78       21.78      4.24 o 
  10  18   1     1089.07     1000.10     25.65 o 
  11  18   1        6.77       10.26      7.44 o 
  12  18   1     1237.53     1275.28     31.57 o 
  13  18   1      448.80      433.52     19.08 o 
  14  18   1       36.74       25.26     10.01 o 
  15  18   1       24.04       47.27     10.93 o 
  16  18   1      100.73       85.29     13.08 o 
  17  18   1        0.16      -20.00     20.00 o 
 -18  19   1       52.44       57.13     22.85 o 
 -17  19   1       25.49       22.50     21.78 o 
 -16  19   1       35.60       38.21     21.43 o 
 -15  19   1        4.45       -0.50      8.80 o 
 -14  19   1      252.44      262.70     12.91 o 
 -13  19   1        1.37        7.43      6.49 o 
 -12  19   1       19.36       13.26      6.61 o 
 -11  19   1      110.04       87.16      9.83 o 
 -10  19   1      232.09      216.59      9.99 o 
  -9  19   1       76.51       87.46      6.25 o 
  -8  19   1      376.69      377.04      6.99 o 
  -7  19   1       68.29       79.98      2.72 o 
  -6  19   1       27.59       54.45      2.02 o 
  -5  19   1       35.32       44.41      1.86 o 
  -4  19   1      413.12      465.26      5.00 o 
  -3  19   1      208.39      229.63      3.19 o 
  -2  19   1      627.86      580.38      5.95 o 
  -1  19   1      223.91      279.98      4.31 o 
   0  19   1     1184.30     1201.27      8.66 o 
   1  19   1       19.10       28.47      1.44 o 
   2  19   1      236.16      312.11      3.75 o 
   3  19   1     2050.96     2161.61     15.04 o 
   4  19   1       71.95       70.39      2.33 o 
   5  19   1      384.94      359.45      4.54 o 
   6  19   1        4.89        2.43      1.32 o 
   7  19   1        7.08       14.56      2.01 o 
   8  19   1       99.19      113.29      4.20 o 
   9  19   1       60.77       56.76      8.49 o 
  10  19   1      283.05      290.64     15.53 o 
  11  19   1      355.28      341.32     16.24 o 
  12  19   1       37.11       54.17      9.89 o 
  13  19   1      495.11      466.94     19.41 o 
  14  19   1       62.35       72.30     11.79 o 
  15  19   1       30.46       21.22     10.08 o 
  16  19   1        9.50        4.71     11.07 o 
  17  19   1       26.43       11.43     21.78 o 
 -18  20   1      214.98      194.61     30.71 o 
 -17  20   1        0.82      -17.14     20.35 o 
 -16  20   1       23.38       38.92     21.78 o 
 -15  20   1        0.87       -1.82      8.93 o 
 -14  20   1       11.17       23.89      9.23 o 
 -13  20   1       31.74       44.57      7.63 o 
 -12  20   1      453.28      413.26     17.48 o 
 -11  20   1      212.28      198.13     12.67 o 
 -10  20   1       99.78      132.67      6.94 o 
  -9  20   1       14.88       16.41      4.10 o 
  -8  20   1      293.76      281.98      7.73 o 
  -7  20   1      338.24      282.65      4.86 o 
  -6  20   1       63.03       58.41      2.24 o 
  -5  20   1      657.23      760.30      7.12 o 
  -4  20   1      431.30      419.76      4.75 o 
  -3  20   1        0.50        0.84      1.08 o 
  -2  20   1        2.44        9.16      1.17 o 
  -1  20   1     3569.60     4137.27     26.56 o 
   0  20   1        5.99       25.94      1.38 o 
   1  20   1       98.64      124.84      2.50 o 
   2  20   1        1.94        7.83      1.34 o 
   3  20   1      128.49      154.49      2.99 o 
   4  20   1        0.00        0.28      1.21 o 
   5  20   1       16.62       19.21      1.69 o 
   6  20   1      161.27      144.42      3.32 o 
   7  20   1      171.67      144.42      4.02 o 
   8  20   1        1.95        2.83      2.89 o 
   9  20   1       47.98       44.10      7.94 o 
  10  20   1     1041.41      965.00     25.48 o 
  11  20   1      241.17      223.21     13.79 o 
  12  20   1      146.91      144.03     12.55 o 
  13  20   1      428.67      431.43     19.04 o 
  14  20   1        3.13       11.46      9.46 o 
  15  20   1       10.23       -1.66      9.20 o 
  16  20   1      160.72      189.97     16.04 o 
  17  20   1       16.38       -8.21     21.43 o 
 -17  21   1        2.07      -11.43     20.71 o 
 -16  21   1        4.11       27.85     21.43 o 
 -15  21   1        0.17        5.52     16.78 o 
 -14  21   1       45.17       64.43     10.92 o 
 -13  21   1       57.91       69.03     10.33 o 
 -12  21   1      201.79      206.52     13.93 o 
 -11  21   1        2.72        1.23      7.50 o 
 -10  21   1      945.43      862.63     16.39 o 
  -9  21   1     1958.38     1706.63     22.53 o 
  -8  21   1     2487.19     2346.66     28.88 o 
  -7  21   1      134.23      111.85      3.86 o 
  -6  21   1       89.60       93.00      3.05 o 
  -5  21   1        0.54       10.80      1.53 o 
  -4  21   1       11.56        9.46      1.31 o 
  -3  21   1        2.12        2.70      1.40 o 
  -2  21   1      121.74      122.95      2.53 o 
  -1  21   1      606.41      611.53      6.16 o 
   0  21   1       28.81       31.29      1.95 o 
   1  21   1       39.00       56.46      1.79 o 
   2  21   1     3286.92     3434.63     22.72 o 
   3  21   1     2696.92     2779.94     18.95 o 
   4  21   1       33.94       28.45      1.82 o 
   5  21   1       43.83       45.26      2.08 o 
   6  21   1      111.17      102.15      2.88 o 
   7  21   1      222.39      288.07      5.55 o 
   8  21   1       31.03       35.79      5.27 o 
   9  21   1       57.15       55.35      8.65 o 
  10  21   1      818.74      800.68     23.17 o 
  11  21   1      708.54      652.47     31.25 o 
  12  21   1        1.12        7.93      8.04 o 
  13  21   1      118.71      152.06     13.57 o 
  14  21   1      136.85      124.34     21.60 o 
  15  21   1       71.47       78.84     12.71 o 
  16  21   1        6.49       -1.00      9.55 o 
  17  21   1        2.23      -20.71     20.71 o 
 -17  22   1       17.62       21.43     22.14 o 
 -16  22   1       11.46       12.86     21.07 o 
 -15  22   1      102.45      116.34     14.64 o 
 -14  22   1       57.88       58.52     11.08 o 
 -13  22   1      928.98      864.38     29.28 o 
 -12  22   1       32.79       29.09      8.81 o 
 -11  22   1       36.41       33.43      8.95 o 
 -10  22   1      283.11      309.18     14.80 o 
  -9  22   1      146.66      140.15      7.45 o 
  -8  22   1     1357.13     1347.54     17.09 o 
  -7  22   1       39.77       29.24      2.80 o 
  -6  22   1        4.82        0.66      1.27 o 
  -5  22   1       63.17       76.80      2.86 o 
  -4  22   1       60.84       67.75      2.30 o 
  -3  22   1       21.58       24.05      1.54 o 
  -2  22   1      177.07      154.88      2.72 o 
  -1  22   1     4857.80     4736.16     29.30 o 
   0  22   1     2040.52     2304.61     15.33 o 
   1  22   1      199.77      215.33      3.16 o 
   2  22   1     7649.24     7777.16     48.66 o 
   3  22   1     1390.82     1273.17     10.48 o 
   4  22   1        9.88       16.30      1.74 o 
   5  22   1       13.84       10.09      1.58 o 
   6  22   1        4.21        2.96      1.79 o 
   7  22   1      273.08      316.63      6.30 o 
   8  22   1       87.76      101.40      9.71 o 
   9  22   1        0.28        0.23      6.56 o 
  10  22   1      130.22      105.52     15.89 o 
  11  22   1       60.50       70.09     17.68 o 
  12  22   1      688.31      626.43     21.87 o 
  13  22   1       10.73       20.96     10.18 o 
  14  22   1      149.21      139.62     13.79 o 
  15  22   1       45.92       67.39     12.16 o 
  16  22   1        1.21       -7.36      8.77 o 
  17  22   1       21.87        1.16     21.78 o 
 -17  23   1       10.53       38.57     23.21 o 
 -16  23   1        4.21       26.50     10.80 o 
 -15  23   1       66.75       74.47     12.00 o 
 -14  23   1       45.11       51.85     11.78 o 
 -13  23   1      339.40      324.18     16.84 o 
 -12  23   1       11.07       18.24      8.31 o 
 -11  23   1        5.31       10.62      9.64 o 
 -10  23   1      350.88      312.37     15.67 o 
  -9  23   1        2.62        6.44      3.93 o 
  -8  23   1      129.08      142.03      5.68 o 
  -7  23   1        1.31        1.93      2.49 o 
  -6  23   1      589.24      554.60      7.76 o 
  -5  23   1       18.51       20.08      1.90 o 
  -4  23   1       23.22       26.24      1.85 o 
  -3  23   1        2.95        5.23      1.37 o 
  -2  23   1       15.59        3.11      0.96 o 
  -1  23   1      189.73      274.31      6.76 o 
   0  23   1     6834.37     6901.07     41.83 o 
   1  23   1      696.92      700.13      6.16 o 
   2  23   1     3096.44     3060.53     20.68 o 
   3  23   1       75.68       80.51      2.52 o 
   4  23   1      208.83      214.40      3.81 o 
   5  23   1        3.28       -1.36      1.50 o 
   6  23   1       21.09       15.12      2.25 o 
   7  23   1      115.87      108.78      4.63 o 
   8  23   1        0.52       -6.20      6.20 o 
   9  23   1      380.54      337.66     15.31 o 
  10  23   1      318.10      294.59     15.12 o 
  11  23   1      446.00      404.90     17.63 o 
  12  23   1       87.10      116.76     11.96 o 
  13  23   1        0.00       -5.47     15.53 o 
  14  23   1       11.86       17.19      9.88 o 
  15  23   1      329.55      303.04     18.43 o 
  16  23   1        0.15        7.89     10.12 o 
  17  23   1       82.35       94.92     14.17 o 
 -17  24   1       19.80       26.07     22.14 o 
 -16  24   1      372.74      361.66     25.71 o 
 -15  24   1       54.03       67.31     13.39 o 
 -14  24   1       15.96       17.64      9.78 o 
 -13  24   1       87.31       97.23     13.03 o 
 -12  24   1       64.25       50.84      9.77 o 
 -11  24   1       13.82        8.72     10.00 o 
 -10  24   1      110.29       90.77     13.93 o 
  -9  24   1     1366.99     1247.78     24.53 o 
  -8  24   1      129.49      121.53      5.39 o 
  -7  24   1      422.89      408.69      8.37 o 
  -6  24   1      107.14       86.34      4.26 o 
  -5  24   1      217.69      195.06      4.02 o 
  -4  24   1        0.03        3.55      1.69 o 
  -3  24   1      212.73      246.15      3.85 o 
  -2  24   1      517.96      526.46      5.73 o 
  -1  24   1     1158.91     1157.52      8.84 o 
   0  24   1     3918.95     4053.10     25.59 o 
   1  24   1      680.33      703.08      6.28 o 
   2  24   1       18.49       33.72      3.41 o 
   3  24   1     1040.80     1044.56      9.20 o 
   4  24   1      168.33      166.75      4.24 o 
   5  24   1       45.65       48.69      2.84 o 
   6  24   1      135.17      125.96      4.04 o 
   7  24   1       21.62       22.43      3.50 o 
   8  24   1       11.66        7.12      6.80 o 
   9  24   1      288.41      236.66     14.00 o 
  10  24   1       30.04       22.24      8.49 o 
  11  24   1      161.22      159.79     20.35 o 
  12  24   1      151.61      158.22     13.48 o 
  13  24   1       18.08       24.52      9.88 o 
  14  24   1        9.98       10.70      9.52 o 
  15  24   1      379.46      335.83     19.02 o 
  16  24   1      207.86      217.96     17.77 o 
 -17  25   1        0.55      -18.93     18.93 o 
 -16  25   1       46.66       73.74     12.68 o 
 -15  25   1       10.27        2.08      9.88 o 
 -14  25   1       85.37       74.27     11.94 o 
 -13  25   1       10.12       14.11      8.96 o 
 -12  25   1       14.84       12.53      9.82 o 
 -11  25   1      138.30      146.34     12.15 o 
 -10  25   1        4.35       -4.97      6.98 o 
  -9  25   1       74.02       70.34     10.00 o 
  -8  25   1      266.45      220.70      6.79 o 
  -7  25   1     1394.57     1216.25     19.53 o 
  -6  25   1      455.86      393.45      6.67 o 
  -5  25   1      254.46      289.13      4.88 o 
  -4  25   1      122.19      128.84      3.40 o 
  -3  25   1       36.67       33.62      2.12 o 
  -2  25   1        1.37        5.63      1.47 o 
  -1  25   1      649.01      720.92      6.40 o 
   0  25   1      803.91      894.26      7.45 o 
   1  25   1      256.74      260.83      3.70 o 
   2  25   1      568.38      581.00      6.25 o 
   3  25   1       57.68       67.78      2.44 o 
   4  25   1      627.63      585.24      7.27 o 
   5  25   1      187.54      227.18      5.72 o 
   6  25   1       37.46       35.40      3.48 o 
   7  25   1      170.98      139.09     13.76 o 
   8  25   1      506.51      413.54     16.72 o 
   9  25   1       10.46       11.98      7.44 o 
  10  25   1      341.53      283.18     24.64 o 
  11  25   1      314.64      297.95     16.17 o 
  12  25   1        4.94        4.41      8.48 o 
  13  25   1      144.28      160.32     14.40 o 
  14  25   1       37.06       44.53     17.68 o 
  15  25   1       18.20       18.14     14.64 o 
  16  25   1        1.25        3.97     14.10 o 
 -17  26   1       68.04       51.42     24.28 o 
 -16  26   1       35.30       40.92     11.57 o 
 -15  26   1       90.94      100.58     13.40 o 
 -14  26   1       42.12       54.35     13.75 o 
 -13  26   1        5.11        6.75      8.72 o 
 -12  26   1       58.98       64.77     10.54 o 
 -11  26   1      229.16      201.48     27.50 o 
 -10  26   1       51.86       38.24      8.85 o 
  -9  26   1      672.66      624.00     20.08 o 
  -8  26   1     1061.63      862.87     17.66 o 
  -7  26   1      788.42      820.67     17.04 o 
  -6  26   1        9.04       11.14      3.05 o 
  -5  26   1       31.76       41.21      2.83 o 
  -4  26   1       18.15        8.47      1.96 o 
  -3  26   1     1097.82     1077.33     11.54 o 
  -2  26   1        8.99       18.45      1.95 o 
  -1  26   1      183.92      227.36      3.88 o 
   0  26   1      397.31      509.38      5.60 o 
   1  26   1      128.42      130.01      3.00 o 
   2  26   1     4623.64     4483.41     30.87 o 
   3  26   1      350.60      343.61      5.06 o 
   4  26   1     1111.82     1019.74     12.05 o 
   5  26   1      105.53      103.32      4.30 o 
   6  26   1        4.47        7.38      3.90 o 
   7  26   1      234.98      211.93     13.57 o 
   8  26   1      603.21      550.47     18.87 o 
   9  26   1      440.58      397.46     17.06 o 
  10  26   1      214.21      216.94     14.20 o 
  11  26   1       16.26       26.56      9.08 o 
  12  26   1      180.69      172.42     14.82 o 
  13  26   1       25.84       22.41     10.38 o 
  14  26   1        2.64      -13.70     15.00 o 
  15  26   1        4.60        3.49     18.93 o 
  16  26   1        0.17       -0.68     10.33 o 
 -16  27   1        0.24        9.03     10.12 o 
 -15  27   1        1.29       -3.42      9.60 o 
 -14  27   1        0.79       14.41      9.60 o 
 -13  27   1       68.92       60.73     11.16 o 
 -12  27   1        0.08        2.44      7.99 o 
 -11  27   1       37.36       34.80      9.14 o 
 -10  27   1      425.78      360.01     18.75 o 
  -9  27   1       72.55       74.10      9.51 o 
  -8  27   1      175.82      139.91      6.55 o 
  -7  27   1      207.66      227.37      8.73 o 
  -6  27   1      454.59      415.19     10.61 o 
  -5  27   1      351.41      289.69      6.97 o 
  -4  27   1      509.16      418.99      6.66 o 
  -3  27   1       29.27       37.65      2.40 o 
  -2  27   1     2044.72     1859.43     15.08 o 
  -1  27   1     2257.96     2255.82     17.63 o 
   0  27   1     4812.85     4625.49     31.31 o 
   1  27   1      119.65      115.73      3.32 o 
   2  27   1      806.92      847.32      8.98 o 
   3  27   1      908.64      907.98     10.19 o 
   4  27   1     1956.48     1808.95     22.66 o 
   5  27   1       34.71       35.92      4.76 o 
   6  27   1       75.74       75.91      6.65 o 
   7  27   1       87.98       68.90      8.98 o 
   8  27   1       28.65       33.91      8.22 o 
   9  27   1       42.12       51.73      9.51 o 
  10  27   1      118.62      101.65     11.43 o 
  11  27   1       65.44       50.35     10.16 o 
  12  27   1       13.58       -1.63     14.46 o 
  13  27   1       28.42        8.37     11.78 o 
  14  27   1        5.52       -9.96     18.93 o 
  15  27   1        7.20        8.33     10.40 o 
  16  27   1        0.11       -4.90      9.70 o 
 -16  28   1        0.97       14.90     10.70 o 
 -15  28   1       82.69       85.81     13.75 o 
 -14  28   1        4.54       10.00      9.88 o 
 -13  28   1       57.59       56.94     11.29 o 
 -12  28   1       34.70       39.16     10.04 o 
 -11  28   1        6.15       -6.96      6.96 o 
 -10  28   1        0.00       -0.97     14.28 o 
  -9  28   1      170.77      148.62     11.81 o 
  -8  28   1       26.96       20.18      6.30 o 
  -7  28   1     1035.71      895.64     16.55 o 
  -6  28   1       14.76        7.08      4.20 o 
  -5  28   1       17.76       11.45      3.44 o 
  -4  28   1     1612.71     1497.66     18.29 o 
  -3  28   1      182.27      209.07      4.45 o 
  -2  28   1     2690.98     2463.81     19.17 o 
  -1  28   1      427.74      480.53      6.11 o 
   0  28   1     3650.40     3758.09     28.86 o 
   1  28   1       35.77       44.96      2.68 o 
   2  28   1      479.30      483.39      7.80 o 
   3  28   1       38.33       61.63      4.07 o 
   4  28   1      103.13      112.52      5.62 o 
   5  28   1       13.51       17.41      5.38 o 
   6  28   1      729.16      664.21     17.22 o 
   7  28   1       20.06       16.70      7.25 o 
   8  28   1       49.73       44.65      8.76 o 
   9  28   1      562.57      482.17     18.87 o 
  10  28   1       52.38       49.49      9.68 o 
  11  28   1      126.32      126.92     14.82 o 
  12  28   1       90.12       67.83     11.35 o 
  13  28   1       11.79       15.32     11.61 o 
  14  28   1        2.16       -9.36      9.36 o 
  15  28   1       51.96       61.72     12.59 o 
  16  28   1       12.15       -9.92      9.92 o 
 -16  29   1        1.73       -5.65      9.48 o 
 -15  29   1        6.64       -4.10      9.68 o 
 -14  29   1       13.17       -0.73      9.78 o 
 -13  29   1       16.86       25.30     10.16 o 
 -12  29   1      160.58      141.72     13.45 o 
 -11  29   1      105.52       84.51     11.10 o 
 -10  29   1        2.26        7.93      8.32 o 
  -9  29   1       27.58       23.35      8.32 o 
  -8  29   1        0.44       -1.91      6.54 o 
  -7  29   1       45.36       44.55      5.47 o 
  -6  29   1       77.14       84.94      6.13 o 
  -5  29   1      752.15      577.28     12.28 o 
  -4  29   1      170.41      169.38      5.51 o 
  -3  29   1      118.77      116.81      5.29 o 
  -2  29   1       53.33       81.51      3.97 o 
  -1  29   1     1701.91     1768.72     15.42 o 
   0  29   1      805.85      916.20      9.59 o 
   1  29   1     1044.40      996.85     10.75 o 
   2  29   1     1013.61     1065.51     14.11 o 
   3  29   1     2849.68     2806.47     29.45 o 
   4  29   1      538.38      491.54     11.25 o 
   5  29   1      706.40      694.20     15.73 o 
   6  29   1      725.55      709.87     22.32 o 
   7  29   1       37.41       38.43     15.35 o 
   8  29   1      357.52      272.98     14.75 o 
   9  29   1      645.43      532.22     33.57 o 
  10  29   1       47.40       45.40     21.25 o 
  11  29   1       26.74       20.88      9.51 o 
  12  29   1        0.78        1.55      9.04 o 
  13  29   1      124.53      111.09     13.81 o 
  14  29   1       52.93       33.49     11.39 o 
  15  29   1       45.13       18.15     14.82 o 
  16  29   1        0.06      -22.50     22.50 o 
 -16  30   1        1.73        3.09     10.33 o 
 -15  30   1        8.75        9.01     10.60 o 
 -14  30   1        0.05       -2.41      9.60 o 
 -13  30   1       33.57       36.48     11.02 o 
 -12  30   1        3.60        2.72      9.19 o 
 -11  30   1      146.79      141.80     15.89 o 
 -10  30   1      123.11      112.33     11.81 o 
  -9  30   1      158.20      146.50     12.18 o 
  -8  30   1      712.95      604.81     16.38 o 
  -7  30   1      597.90      465.75     14.05 o 
  -6  30   1      403.18      310.90      9.72 o 
  -5  30   1      119.66      101.04      6.11 o 
  -4  30   1       29.46       30.76      3.94 o 
  -3  30   1      731.95      808.87     12.53 o 
  -2  30   1        0.00        1.75      2.93 o 
  -1  30   1      343.44      366.25      7.47 o 
   0  30   1      606.54      733.33     10.87 o 
   1  30   1     2711.90     2568.00     29.73 o 
   2  30   1     3604.58     3576.38     39.27 o 
   3  30   1     1257.63     1340.21     18.43 o 
   4  30   1       15.16       21.72      5.51 o 
   5  30   1       98.04       76.48     10.20 o 
   6  30   1        0.06        1.17      6.80 o 
   7  30   1      378.08      343.76     15.70 o 
   8  30   1       64.09       68.23      9.91 o 
   9  30   1        0.69        2.68      7.94 o 
  10  30   1        5.58        6.43      8.49 o 
  11  30   1       90.99       91.97     12.68 o 
  12  30   1       11.88        6.83     16.25 o 
  13  30   1       21.36        0.00     10.20 o 
  14  30   1       31.55       25.86     13.21 o 
  15  30   1       57.15       58.10     18.21 o 
 -16  31   1        4.00        7.63     10.65 o 
 -15  31   1       20.71       27.36     11.35 o 
 -14  31   1       33.53       24.95     10.75 o 
 -13  31   1      592.65      531.88     22.13 o 
 -12  31   1      135.13      149.08     16.78 o 
 -11  31   1       78.71       54.63     11.25 o 
 -10  31   1       88.38       85.93     11.36 o 
  -9  31   1      106.91      103.70     11.24 o 
  -8  31   1      211.03      209.45     11.08 o 
  -7  31   1      258.29      221.02     10.95 o 
  -6  31   1      244.83      192.96     13.27 o 
  -5  31   1        6.93        6.89      4.14 o 
  -4  31   1        1.31       -1.33      3.33 o 
  -3  31   1      289.82      280.91      8.51 o 
  -2  31   1      126.23      134.16      5.63 o 
  -1  31   1      435.98      439.69      8.96 o 
   0  31   1     5711.32     5602.69     56.81 o 
   1  31   1      174.58      214.74      7.20 o 
   2  31   1     1477.18     1593.12     21.55 o 
   3  31   1       31.87       48.33      6.76 o 
   4  31   1      219.78      214.23      9.70 o 
   5  31   1      419.69      416.18     12.77 o 
   6  31   1      227.26      221.12     13.45 o 
   7  31   1        0.08       -0.55     12.50 o 
   8  31   1       84.88       79.37     10.37 o 
   9  31   1      122.93      115.26     12.00 o 
  10  31   1      647.90      561.52     21.45 o 
  11  31   1      122.01      129.46     13.34 o 
  12  31   1      195.87      199.89     16.10 o 
  13  31   1       53.69       35.08     11.44 o 
  14  31   1       29.13       48.73     14.82 o 
  15  31   1      269.17      237.00     27.67 o 
 -15  32   1       92.82       90.81     32.14 o 
 -14  32   1       70.55       91.27     14.82 o 
 -13  32   1       20.17        7.15      9.83 o 
 -12  32   1       84.92       96.89     17.85 o 
 -11  32   1       48.17       41.78     11.78 o 
 -10  32   1      140.98      141.17     12.95 o 
  -9  32   1      190.68      190.87     13.55 o 
  -8  32   1      803.78      755.70     18.72 o 
  -7  32   1       71.76       68.46      9.49 o 
  -6  32   1      153.26      159.23      9.19 o 
  -5  32   1       49.84       53.23      6.56 o 
  -4  32   1      706.38      691.78     12.29 o 
  -3  32   1       71.56       82.29      7.63 o 
  -2  32   1      315.80      267.00      7.97 o 
  -1  32   1       59.28       71.47      4.73 o 
   1  32   1      470.45      465.90     11.65 o 
   2  32   1     1353.57     1347.36     23.40 o 
   3  32   1      103.37       98.06      7.65 o 
   4  32   1      950.13      995.38     27.48 o 
   5  32   1       10.44       15.65      5.70 o 
   6  32   1      363.27      314.25     15.27 o 
   7  32   1      106.93      129.66     11.58 o 
   8  32   1       28.54       18.34      8.59 o 
   9  32   1      271.42      228.81     15.10 o 
  10  32   1      260.38      243.97     15.84 o 
  11  32   1       68.61       63.69     11.68 o 
  12  32   1        3.38       -5.77      9.48 o 
  13  32   1        0.41      -11.61     11.61 o 
  14  32   1      360.09      324.69     19.67 o 
  15  32   1       47.91       63.04     13.57 o 
 -15  33   1      138.32      142.62     15.65 o 
 -14  33   1        2.52       -3.17     10.53 o 
 -13  33   1        7.54        6.85     17.68 o 
 -12  33   1      597.67      548.84     22.22 o 
 -11  33   1       64.56       64.27     11.69 o 
 -10  33   1       31.60       25.31     12.68 o 
  -9  33   1      426.12      382.94     33.21 o 
  -8  33   1      785.31      686.30     21.96 o 
  -7  33   1        4.76        7.76      6.19 o 
  -6  33   1       13.63        8.51      5.88 o 
  -5  33   1       19.13       43.06      6.49 o 
  -4  33   1      294.12      239.38     23.92 o 
  -3  33   1       75.76       58.76      4.97 o 
  -2  33   1     1438.65     1504.27     31.09 o 
  -1  33   1       25.59       29.00      4.38 o 
   0  33   1      231.90      231.67      8.22 o 
   1  33   1        1.21        7.11      5.15 o 
   2  33   1     1881.68     1816.10     29.10 o 
   3  33   1        2.10       -3.52      5.26 o 
   4  33   1      764.95      728.58     16.76 o 
   5  33   1        0.39       -4.48      5.27 o 
   6  33   1       40.57       46.29      9.05 o 
   7  33   1      126.79      150.89     12.26 o 
   8  33   1      333.52      290.98     15.87 o 
   9  33   1       58.21       56.67     10.37 o 
  10  33   1       96.45      111.49     12.74 o 
  11  33   1      119.23       99.31     13.14 o 
  12  33   1      109.75      130.28     14.53 o 
  13  33   1      156.37      153.70     15.50 o 
  14  33   1        1.36        1.92     25.17 o 
  15  33   1       67.00       53.39     19.10 o 
 -15  34   1       35.69       25.07     11.62 o 
 -14  34   1      564.38      512.63     23.92 o 
 -13  34   1        0.00       -9.08      9.08 o 
 -12  34   1       38.96       27.29     10.81 o 
 -11  34   1      268.01      252.35     16.28 o 
 -10  34   1      163.60      148.21     13.64 o 
  -9  34   1       70.54       64.74     10.88 o 
  -8  34   1       90.03       97.65     11.06 o 
  -7  34   1      111.88      114.89      9.02 o 
  -6  34   1       16.44       16.98      6.27 o 
  -5  34   1      828.38      771.51     17.69 o 
  -4  34   1        2.58        2.20      3.80 o 
  -3  34   1       27.39       50.37      5.81 o 
  -2  34   1      102.29      143.15      7.67 o 
  -1  34   1      104.03       81.66      9.64 o 
   0  34   1      121.61      138.97      9.33 o 
   1  34   1        0.93       -1.04      4.91 o 
   2  34   1       35.33       53.57      6.47 o 
   3  34   1       14.76        8.52      6.32 o 
   4  34   1      351.31      352.45     12.14 o 
   5  34   1      297.03      227.00     10.63 o 
   6  34   1        4.12       11.65      7.78 o 
   7  34   1       42.26       53.46      9.71 o 
   8  34   1        1.30        8.39     10.71 o 
   9  34   1        6.24        6.20      8.40 o 
  10  34   1      792.11      734.48     36.42 o 
  11  34   1      339.79      317.60     18.33 o 
  12  34   1       16.35       -1.51     18.75 o 
  13  34   1       31.41       22.43     11.46 o 
  14  34   1      262.00      238.65     18.48 o 
 -14  35   1      219.47      225.15     17.48 o 
 -13  35   1       91.20       83.37     14.46 o 
 -12  35   1        0.84        1.86     11.07 o 
 -11  35   1        3.18       -1.42     26.25 o 
 -10  35   1        1.39        3.97      9.45 o 
  -9  35   1      240.35      225.65     14.76 o 
  -8  35   1      142.04      150.09     12.76 o 
  -7  35   1       86.91       84.83      8.49 o 
  -6  35   1       40.30       55.89      7.46 o 
  -5  35   1        4.67       17.11      6.94 o 
  -4  35   1        8.41       11.26      5.89 o 
  -3  35   1     1057.95      873.46     17.35 o 
  -2  35   1      134.98      156.66      8.02 o 
  -1  35   1       33.14       41.36     16.60 o 
   0  35   1        7.05        6.55      5.90 o 
   1  35   1       75.44       76.24      6.97 o 
   2  35   1       36.51       43.52      6.44 o 
   3  35   1      231.61      227.31     10.42 o 
   4  35   1      103.81      115.08     12.52 o 
   5  35   1      328.38      295.66     15.19 o 
   6  35   1       28.60       39.82     14.46 o 
   7  35   1      326.89      269.12     15.36 o 
   8  35   1       78.17       67.83     10.70 o 
   9  35   1       96.48       85.27     20.00 o 
  10  35   1      172.17      160.78     14.49 o 
  11  35   1      229.88      241.50     17.06 o 
  12  35   1       23.25       15.60     11.56 o 
  13  35   1       98.98       91.11     14.07 o 
  14  35   1       17.30       11.94     11.12 o 
 -14  36   1       21.19       24.07     13.93 o 
 -13  36   1      164.06      186.21     28.03 o 
 -12  36   1      584.23      559.60     23.15 o 
 -11  36   1      313.74      277.25     17.50 o 
 -10  36   1       88.48      107.40     17.85 o 
  -9  36   1      283.84      251.60     15.69 o 
  -8  36   1       23.95       13.79      8.65 o 
  -7  36   1        0.52       -6.01      6.01 o 
  -6  36   1      239.55      256.36     13.25 o 
  -5  36   1       75.97       60.70      8.57 o 
  -4  36   1       13.56       19.50      5.24 o 
  -3  36   1       83.98      120.67      8.83 o 
  -2  36   1     1032.48      968.93     22.80 o 
  -1  36   1      168.81      163.50     13.57 o 
   0  36   1       79.54      106.17      9.08 o 
   1  36   1       57.53       67.23      8.03 o 
   2  36   1       38.82       47.67      6.61 o 
   3  36   1        0.00        0.31      5.36 o 
   4  36   1       37.16       64.45      7.40 o 
   5  36   1      618.79      579.73     19.97 o 
   6  36   1        7.98       -3.57     13.75 o 
   7  36   1        0.05       13.66      8.17 o 
   8  36   1        0.59       -0.49      8.04 o 
   9  36   1       10.39       25.37      9.68 o 
  10  36   1        4.52       14.67      9.56 o 
  11  36   1      109.02       83.49     16.25 o 
  12  36   1        0.08       -1.81     10.65 o 
  13  36   1      641.78      527.89     47.49 o 
  14  36   1      260.34      260.90     19.29 o 
 -14  37   1      225.29      222.57     36.42 o 
 -13  37   1      258.24      284.06     18.53 o 
 -12  37   1      146.57      146.02     14.93 o 
 -11  37   1      717.64      667.91     24.56 o 
 -10  37   1       65.35       61.48     12.68 o 
  -9  37   1       16.34       11.34      9.84 o 
  -8  37   1        7.22        3.04      8.52 o 
  -7  37   1       16.40       16.40      8.29 o 
  -6  37   1       16.23       29.06     20.00 o 
  -5  37   1        3.03       -0.74      6.43 o 
  -4  37   1        4.93       16.29      6.80 o 
  -3  37   1        0.06        4.44      5.90 o 
  -2  37   1      209.52      193.23     11.03 o 
  -1  37   1        8.08       13.09      6.41 o 
   0  37   1      478.58      518.49     16.53 o 
   1  37   1        2.84        1.41      6.15 o 
   2  37   1      182.76      183.81     11.35 o 
   3  37   1        1.32       -5.41      5.41 o 
   4  37   1     1143.21     1066.24     21.45 o 
   5  37   1        6.69       10.98      7.66 o 
   6  37   1        4.25        2.61      7.99 o 
   7  37   1       12.71       12.42     26.25 o 
   8  37   1      145.22      156.87     15.00 o 
   9  37   1       17.48       20.73      9.78 o 
  10  37   1       65.16       87.42     15.53 o 
  11  37   1       57.97       33.32     11.52 o 
  12  37   1      136.76      136.33     15.61 o 
  13  37   1        3.12       -4.14     10.97 o 
 -14  38   1      123.48      118.81     15.31 o 
 -13  38   1       82.01       90.87     13.97 o 
 -12  38   1       70.14       69.39     13.00 o 
 -11  38   1      367.88      306.83     18.45 o 
 -10  38   1       43.19       27.18     10.88 o 
  -9  38   1        8.71        1.15      9.18 o 
  -8  38   1       11.23       -5.36     10.00 o 
  -7  38   1       19.04        8.93     10.36 o 
  -6  38   1      680.10      621.33     25.35 o 
  -5  38   1      133.04      110.32     10.09 o 
  -4  38   1       91.82       59.14     14.64 o 
  -3  38   1       43.50       73.82     12.86 o 
  -2  38   1      134.95      143.15     10.17 o 
  -1  38   1       11.85        9.13      6.30 o 
   0  38   1       42.79       62.74      8.18 o 
   1  38   1      180.63      190.00     11.61 o 
   2  38   1      286.51      293.89     13.38 o 
   3  38   1        5.41        0.54      6.30 o 
   4  38   1       39.60       32.09      6.81 o 
   5  38   1      553.44      517.94     19.30 o 
   6  38   1       80.90       62.43     10.28 o 
   7  38   1      136.94      137.68     16.07 o 
   8  38   1       11.68       23.74      9.76 o 
   9  38   1       83.02       93.57     12.48 o 
  10  38   1        9.56        4.42      9.88 o 
  11  38   1       65.14       57.86     12.54 o 
  12  38   1       52.84       65.56     13.67 o 
  13  38   1      216.90      226.95     18.44 o 
 -13  39   1        1.35      -10.00     10.10 o 
 -12  39   1       44.46       36.08     12.22 o 
 -11  39   1      579.04      577.13     23.48 o 
 -10  39   1     1300.33     1169.03     32.53 o 
  -9  39   1       32.27       25.00     13.21 o 
  -8  39   1       40.03       44.64     12.86 o 
  -7  39   1      211.66      210.68     18.57 o 
  -6  39   1        3.25        6.35      7.88 o 
  -5  39   1      166.55      167.12     17.14 o 
  -4  39   1        3.77        2.86      9.64 o 
  -3  39   1      351.56      366.37     21.78 o 
  -2  39   1       23.17       39.04     14.82 o 
  -1  39   1       14.93       14.67     11.07 o 
   0  39   1       13.89       30.35      7.42 o 
   1  39   1      116.08      136.85     10.34 o 
   2  39   1       16.54       26.33      7.19 o 
   3  39   1       34.28       25.32      7.42 o 
   4  39   1      250.17      289.57     13.76 o 
   5  39   1       98.64      107.17     11.75 o 
   6  39   1       44.10       42.80     10.28 o 
   7  39   1       11.01       -6.41      8.65 o 
   8  39   1      386.50      361.39     18.53 o 
   9  39   1       28.94        8.73      9.83 o 
  10  39   1       27.50        1.12     10.05 o 
  11  39   1       42.27       34.32     20.89 o 
  12  39   1      164.13      135.13     16.10 o 
  13  39   1      626.67      555.89     59.99 o 
 -13  40   1       12.82        2.55     18.93 o 
 -12  40   1      814.25      822.31     49.46 o 
 -11  40   1      438.32      408.51     26.78 o 
 -10  40   1       12.03       10.36     12.86 o 
  -9  40   1       20.67       10.71     11.78 o 
  -8  40   1       15.57        8.21     11.07 o 
  -7  40   1       81.72       91.41     15.00 o 
  -6  40   1        0.04       -7.86      7.86 o 
  -5  40   1        5.40       11.07     10.36 o 
  -4  40   1       35.89       42.49     12.14 o 
  -3  40   1      640.99      625.61     27.85 o 
  -2  40   1      613.78      621.37     18.75 o 
  -1  40   1       87.24      102.14     11.61 o 
   0  40   1       16.83       22.31      7.17 o 
   1  40   1       62.63       86.13     12.50 o 
   2  40   1      227.68      209.36     13.57 o 
   3  40   1        9.10       -2.67      6.69 o 
   4  40   1      933.20      949.85     34.99 o 
   5  40   1       46.62       55.71     12.86 o 
   6  40   1       84.29      125.33     12.53 o 
   7  40   1       11.74       -2.05      8.81 o 
   8  40   1      293.55      310.21     18.02 o 
   9  40   1      162.30      153.00     14.84 o 
  10  40   1      288.90      272.15     17.84 o 
  11  40   1       34.03       20.89     12.02 o 
  12  40   1      566.92      526.71     24.43 o 
 -13  41   1      371.03      336.73     25.71 o 
 -12  41   1       23.67       26.78     14.28 o 
 -11  41   1       83.64       89.63     17.50 o 
 -10  41   1      122.84       96.06     17.85 o 
  -9  41   1       21.44        5.71     12.14 o 
  -8  41   1      127.04      142.48     17.85 o 
  -7  41   1        0.46        4.29     10.71 o 
  -6  41   1     1135.83     1147.32     40.71 o 
  -5  41   1       17.99       15.71     11.07 o 
  -4  41   1      139.41      182.11     17.85 o 
  -3  41   1       28.22       38.92     11.78 o 
  -2  41   1      152.55      246.59     12.96 o 
  -1  41   1      127.68      148.13     11.78 o 
   0  41   1      229.72      217.93     16.25 o 
   1  41   1        3.75        4.60      6.76 o 
   2  41   1       19.51       28.03      7.57 o 
   3  41   1      140.87      146.08     11.36 o 
   4  41   1        1.53        3.57     10.00 o 
   5  41   1      317.32      349.59     22.50 o 
   6  41   1      283.85      294.95     21.78 o 
   7  41   1      173.04      171.01     16.43 o 
   8  41   1      270.02      273.98     17.41 o 
   9  41   1       76.07       72.54     12.35 o 
  10  41   1      213.06      228.99     17.24 o 
  11  41   1       22.85       21.42     12.02 o 
  12  41   1       47.54       50.03     13.40 o 
 -12  42   1        8.86       11.43     13.21 o 
 -11  42   1      464.66      458.14     28.92 o 
 -10  42   1       33.71       27.14     14.64 o 
  -9  42   1      256.95      276.03     23.21 o 
  -8  42   1     1139.24     1128.39     42.14 o 
  -7  42   1        7.95       12.14     11.78 o 
  -6  42   1      364.92      329.59     22.50 o 
  -5  42   1      164.10      189.61     18.57 o 
  -4  42   1      244.67      244.60     20.00 o 
  -3  42   1      274.94      317.09     21.43 o 
  -2  42   1     1066.15     1071.17     49.28 o 
  -1  42   1        0.03       -6.14      6.66 o 
   0  42   1      172.29      195.05     11.99 o 
   1  42   1      113.05      129.18     10.73 o 
   2  42   1       37.14       35.74      8.20 o 
   3  42   1        2.85        0.18      9.64 o 
   4  42   1       42.36       49.99     12.86 o 
   5  42   1       43.76       66.78     13.57 o 
   6  42   1        0.50       -3.57     10.36 o 
   7  42   1       83.70      105.70     16.07 o 
   8  42   1      433.19      415.36     20.15 o 
   9  42   1        0.22        2.65     34.82 o 
  10  42   1      199.35      183.14     16.38 o 
  11  42   1       93.51       91.17     17.14 o 
  12  42   1       54.99       63.98     14.07 o 
 -12  43   1      201.14      196.04     21.78 o 
 -11  43   1       45.46       36.78     14.64 o 
 -10  43   1        6.21       -4.64     12.50 o 
  -9  43   1       63.82       57.85     16.07 o 
  -8  43   1       18.44       28.21     13.21 o 
  -7  43   1       13.28       10.00     12.14 o 
  -6  43   1      530.73      527.42     27.85 o 
  -5  43   1      252.24      243.89     20.71 o 
  -4  43   1       30.86       58.92     13.93 o 
  -3  43   1       64.58       92.13     15.00 o 
  -2  43   1      145.60      172.47     17.50 o 
  -1  43   1       84.23       79.04      9.58 o 
   0  43   1       60.45       75.99      9.45 o 
   1  43   1        0.07       -2.45      6.91 o 
   2  43   1        7.88       14.64      7.82 o 
   3  43   1        0.30        7.86      7.57 o 
   4  43   1      621.69      637.04     29.28 o 
   5  43   1       57.63       61.06     13.57 o 
   6  43   1        4.32       13.93     11.43 o 
   7  43   1        9.74       -7.86     10.71 o 
   8  43   1      185.76      175.33     19.64 o 
   9  43   1        0.02      -10.00     10.00 o 
  10  43   1       36.00        6.11     11.43 o 
  11  43   1      110.85      131.00     15.61 o 
 -11  44   1        2.29       18.21     14.28 o 
 -10  44   1      216.85      225.32     23.21 o 
  -9  44   1        6.76       11.78     13.57 o 
  -8  44   1      421.75      421.00     26.78 o 
  -7  44   1        3.85       -8.93     11.07 o 
  -6  44   1       25.27       20.00     12.50 o 
  -5  44   1       89.14       91.77     15.35 o 
  -4  44   1        8.90        1.43     11.07 o 
  -3  44   1       50.62       42.49     13.21 o 
  -2  44   1        9.54       -5.00     11.07 o 
  -1  44   1        0.24        8.15      7.27 o 
   0  44   1        1.75        8.75     12.68 o 
   1  44   1       34.53       22.07      7.93 o 
   2  44   1      242.92      262.90     17.32 o 
   3  44   1      400.75      375.23     16.28 o 
   4  44   1        1.64       29.64     11.78 o 
   5  44   1        6.98       25.71     12.50 o 
   6  44   1        2.90       -1.43     10.71 o 
   7  44   1       41.46       34.28     13.57 o 
   8  44   1        2.96        6.07     12.50 o 
   9  44   1       77.83       79.63     16.43 o 
  10  44   1      275.91      296.02     24.64 o 
  11  44   1      194.07      222.11     23.21 o 
 -11  45   1        2.86       -1.79     12.86 o 
 -10  45   1      183.33      203.18     22.14 o 
  -9  45   1      201.83      208.54     22.50 o 
  -8  45   1      139.40      162.83     20.35 o 
  -7  45   1      259.97      273.17     22.85 o 
  -6  45   1      293.51      290.31     22.50 o 
  -5  45   1       52.53       63.92     14.28 o 
  -4  45   1        0.37       12.14     11.43 o 
  -3  45   1       53.57       47.85     13.93 o 
  -2  45   1      208.57      203.18     19.28 o 
  -1  45   1      505.60      528.56     18.66 o 
   0  45   1       29.13       51.88      9.08 o 
   1  45   1        2.54       -3.35      7.17 o 
   2  45   1      339.82      372.51     16.41 o 
   3  45   1       21.77       50.71     13.57 o 
   4  45   1      222.85      264.24     20.71 o 
   5  45   1       15.87        2.14     11.43 o 
   6  45   1      100.00      112.84     16.78 o 
   7  45   1       50.71       61.78     14.64 o 
   8  45   1      340.29      363.51     25.71 o 
   9  45   1        8.45       18.57     13.93 o 
  10  45   1      322.87      331.02     26.07 o 
 -10  46   1       16.89       36.42     15.00 o 
  -9  46   1      137.60      145.33     20.71 o 
  -8  46   1      115.96      113.55     18.57 o 
  -7  46   1        2.81       -0.36     12.14 o 
  -6  46   1      184.42      216.04     21.43 o 
  -5  46   1        8.44       -5.71     11.07 o 
  -4  46   1       15.34       19.64     12.14 o 
  -3  46   1        0.62       12.86     11.78 o 
  -2  46   1       26.32       28.21     12.50 o 
  -1  46   1       44.65       70.71      9.91 o 
   0  46   1     1064.75     1203.20     31.78 o 
   1  46   1       61.21       45.90      9.34 o 
   2  46   1      280.19      335.31     32.49 o 
   3  46   1      632.71      650.61     30.35 o 
   4  46   1        1.69       -2.14     10.71 o 
   5  46   1       45.93       46.06     14.28 o 
   6  46   1      172.46      202.47     20.35 o 
   7  46   1        1.51       -8.57     11.07 o 
   8  46   1      181.72      172.47     20.00 o 
   9  46   1       59.65       39.64     15.35 o 
  10  46   1       69.83       56.06     16.78 o 
 -10  47   1      272.74      241.75     23.57 o 
  -9  47   1       99.33       94.27     18.21 o 
  -8  47   1      262.31      240.68     22.85 o 
  -7  47   1      167.37      187.83     21.07 o 
  -6  47   1      233.24      253.89     22.50 o 
  -5  47   1       16.68       18.21     12.50 o 
  -4  47   1      508.92      518.85     28.21 o 
  -3  47   1        5.03      -10.36     10.36 o 
  -2  47   1       74.09      130.69     17.50 o 
  -1  47   1       41.47       72.14     10.09 o 
   0  47   1      109.70      165.20     16.43 o 
   1  47   1       28.21       21.27      8.69 o 
   2  47   1       85.93      121.09     11.74 o 
   3  47   1      669.74      665.97     31.07 o 
   4  47   1       22.38       33.57     13.21 o 
   5  47   1        5.37       -1.43     11.07 o 
   6  47   1       24.85       62.13     15.00 o 
   7  47   1       16.35       18.93     13.21 o 
   8  47   1       68.87       75.70     16.43 o 
   9  47   1        0.25        3.21     12.14 o 
  -9  48   1       17.65       10.00     13.93 o 
  -8  48   1      196.83      202.47     22.50 o 
  -7  48   1      192.63      179.26     20.71 o 
  -6  48   1       28.09       35.71     14.64 o 
  -5  48   1       45.79       39.99     14.28 o 
  -4  48   1       16.82       28.92     13.57 o 
  -3  48   1      149.53      167.12     18.93 o 
  -2  48   1        3.83       14.64     12.50 o 
  -1  48   1     1894.12     1945.05     58.56 o 
   0  48   1       26.47       33.25      8.96 o 
   1  48   1      157.78      185.26     16.60 o 
   2  48   1        7.53       13.85     14.64 o 
   3  48   1      347.09      385.30     24.64 o 
   4  48   1        6.19       -0.71     11.07 o 
   5  48   1      154.38      129.98     17.85 o 
   6  48   1      165.11      209.25     21.07 o 
   7  48   1       36.77       27.50     14.28 o 
   8  48   1       31.55       28.21     14.64 o 
   9  48   1      698.11      684.89     35.35 o 
  -9  49   1       17.25       28.21     14.64 o 
  -8  49   1       38.53       49.28     15.35 o 
  -7  49   1      245.01      256.74     23.57 o 
  -6  49   1        0.03       11.43     13.57 o 
  -5  49   1       66.96       80.34     16.43 o 
  -4  49   1        0.26       11.78     12.50 o 
  -3  49   1       48.26       42.85     13.93 o 
  -2  49   1        7.69       13.93     12.14 o 
  -1  49   1       78.89      120.34     17.50 o 
   0  49   1        0.51        7.88      8.43 o 
   1  49   1       45.91       53.94     10.22 o 
   2  49   1       71.64       57.49     14.64 o 
   3  49   1      657.55      708.46     32.85 o 
   4  49   1        7.23       -6.78     10.71 o 
   5  49   1       14.31       17.85     12.50 o 
   6  49   1        0.17        8.57     12.14 o 
   7  49   1       60.66       56.78     16.07 o 
   8  49   1      423.36      430.65     28.57 o 
  -8  50   1       49.27       59.99     16.43 o 
  -7  50   1        9.42        1.43     12.86 o 
  -6  50   1      558.38      571.34     32.14 o 
  -5  50   1        1.40       -2.50     12.14 o 
  -4  50   1        8.14        5.71     12.14 o 
  -3  50   1        1.68       12.50     12.86 o 
  -2  50   1        8.90       11.07     12.14 o 
  -1  50   1       89.38      126.05     17.50 o 
   0  50   1      302.70      370.76     17.42 o 
   1  50   1        0.66        1.68      8.43 o 
   2  50   1        0.71       18.93     12.14 o 
   3  50   1       14.04       17.50     12.50 o 
   4  50   1       68.11       71.77     15.71 o 
   5  50   1        2.64       17.50     12.14 o 
   6  50   1      133.74      171.40     20.35 o 
   7  50   1        0.91      -10.71     10.71 o 
  -7  51   1      154.77      151.76     20.71 o 
  -6  51   1      190.14      194.97     22.14 o 
  -5  51   1       11.27       18.21     14.28 o 
  -4  51   1      240.41      236.75     21.78 o 
  -3  51   1        5.07       -3.21     11.78 o 
  -2  51   1       64.74       86.06     16.43 o 
  -1  51   1       25.58       55.35     14.64 o 
   0  51   1       77.91      103.91     17.14 o 
   1  51   1      258.58      314.96     16.54 o 
   2  51   1      436.48      457.07     27.14 o 
   3  51   1      122.15      186.40     20.00 o 
   4  51   1       41.11       50.35     14.64 o 
   5  51   1        0.17       17.50     12.50 o 
   6  51   1       90.87      104.63     17.85 o 
   7  51   1      119.06      133.55     19.64 o 
  -6  52   1       83.83       79.63     17.85 o 
  -5  52   1      188.22      218.89     22.14 o 
  -4  52   1       84.34       90.34     17.50 o 
  -3  52   1       20.65       38.57     14.28 o 
  -2  52   1       67.96       95.70     16.78 o 
  -1  52   1      316.85      315.31     23.57 o 
   0  52   1       39.28       52.13     15.35 o 
   1  52   1     1059.66     1056.97     40.71 o 
   2  52   1       18.41       30.00     13.57 o 
   3  52   1      111.31      143.91     18.57 o 
   4  52   1        1.87        2.86     11.78 o 
   5  52   1        0.48       19.28     12.86 o 
   6  52   1       31.61       31.42     14.64 o 
  -5  53   1      374.70      421.36     28.21 o 
  -4  53   1        4.55       14.64     13.57 o 
  -3  53   1        7.28       -2.14     12.14 o 
  -2  53   1       11.32       13.21     12.86 o 
  -1  53   1      123.67      153.55     19.28 o 
   0  53   1       15.72       22.50     13.93 o 
   1  53   1       30.58       73.20     15.71 o 
   2  53   1        8.67       11.07     12.50 o 
   3  53   1       22.64       43.92     14.28 o 
   4  53   1       46.74       76.42     16.43 o 
   5  53   1        2.92       -5.36     11.78 o 
  -4  54   1       13.92       10.36     14.28 o 
  -3  54   1       16.51       28.57     13.57 o 
  -2  54   1       41.07       40.71     14.64 o 
  -1  54   1       11.90       31.07     13.93 o 
   0  54   1       21.14       32.14     13.93 o 
   2  54   1       44.37       82.84     16.07 o 
   3  54   1        0.13        3.21     12.14 o 
  -1  55   1       63.45       83.56     16.78 o 
   0  55   1      235.30      281.74     23.21 o 
 -19   0   2       10.69       61.78     21.07 o 
 -18   0   2        1.72       45.35     20.00 o 
 -17   0   2       63.29       93.56     21.43 o 
 -16   0   2        0.07       -6.07     15.35 o 
 -15   0   2      113.47      100.34     19.28 o 
 -14   0   2      272.36      248.17     23.57 o 
 -13   0   2     2700.42     2212.15     68.20 o 
 -12   0   2      140.06      128.91     16.43 o 
 -11   0   2        7.92        0.22      2.89 o 
 -10   0   2      551.61      525.19     11.22 o 
  -9   0   2      366.43      373.91      6.14 o 
  -8   0   2      429.79      480.65      6.07 o 
  -7   0   2       50.38       62.92      2.55 o 
  -6   0   2    81443.16    91914.50   1015.42 o 
  -5   0   2        0.75       -1.44      1.44 o 
  -4   0   2     3027.59     3387.66     34.89 o 
  -3   0   2        1.04       -2.30      2.68 o 
  -2   0   2     1804.73     1877.20     42.14 o 
   0   0   2     6396.01     7032.81    148.90 o 
   1   0   2      405.64      296.78      6.51 o 
   2   0   2   207445.97   193164.39   1814.77 o 
   3   0   2      506.98      504.44      5.90 o 
   4   0   2     1963.62     2052.57     18.84 o 
   5   0   2        7.98       -2.10      2.37 o 
   6   0   2     1528.09     1560.21     16.92 o 
   7   0   2       54.34       60.87      2.93 o 
   8   0   2      327.82      316.20      7.00 o 
   9   0   2     1146.40     1119.75     14.32 o 
  10   0   2      727.26      742.25     15.99 o 
  11   0   2       86.95      105.89      9.24 o 
  12   0   2      103.79       93.77      9.30 o 
  13   0   2        7.21       14.32      7.44 o 
  14   0   2       31.96       21.07     16.78 o 
  15   0   2        1.50       30.00     18.21 o 
  16   0   2       78.96      107.13     23.57 o 
  17   0   2       37.03       47.85     23.21 o 
  18   0   2       78.59       82.84     25.35 o 
 -19   1   2        0.03       -4.46     12.62 o 
 -18   1   2       17.93       37.04     13.72 o 
 -17   1   2        0.14       11.53     12.23 o 
 -16   1   2       45.89       56.24     13.00 o 
 -15   1   2        0.08        4.26      9.97 o 
 -14   1   2      396.50      349.66     18.56 o 
 -13   1   2      103.87      110.73     12.12 o 
 -12   1   2      113.65      103.45      9.03 o 
 -11   1   2      105.32      103.23      3.79 o 
 -10   1   2      150.83      132.42      3.48 o 
  -9   1   2      425.88      425.22      4.71 o 
  -8   1   2      775.64      807.14      6.24 o 
  -7   1   2       34.74       48.82      2.64 o 
  -6   1   2     2463.61     2725.67     23.25 o 
  -5   1   2     2146.84     2421.72     20.46 o 
  -4   1   2     5440.35     5983.18     47.51 o 
  -3   1   2      635.04      642.24      8.95 o 
  -2   1   2       59.64       53.87      2.90 o 
  -1   1   2     1560.34     1727.58     38.57 o 
   0   1   2     7949.62     8532.00    127.26 o 
   1   1   2       59.32       49.72      2.83 o 
   2   1   2   378925.81   347515.06   3840.09 o 
   3   1   2      320.59      330.00      3.62 o 
   4   1   2     4345.16     4319.08     26.41 o 
   5   1   2      544.41      570.36      5.35 o 
   6   1   2       11.18       15.07      1.37 o 
   7   1   2       64.57       75.71      2.38 o 
   8   1   2      231.24      240.25      6.65 o 
   9   1   2      366.41      367.40      5.14 o 
  10   1   2      406.04      378.47     11.00 o 
  11   1   2        0.75       13.12      4.77 o 
  12   1   2      173.75      190.67      8.41 o 
  13   1   2      178.93      185.02     12.63 o 
  14   1   2        4.39        9.12     11.22 o 
  15   1   2       46.08       77.70     20.71 o 
  16   1   2        2.08        4.11     13.38 o 
  17   1   2      222.30      240.14     21.33 o 
  18   1   2       15.75       -3.04     15.15 o 
 -19   2   2       56.41       75.73     15.14 o 
 -18   2   2        0.53       22.42     12.62 o 
 -17   2   2        1.13       16.11     12.59 o 
 -16   2   2        0.02       -4.20     10.98 o 
 -15   2   2      164.64      160.99     15.02 o 
 -14   2   2      516.02      459.75     28.39 o 
 -13   2   2       92.31      120.32     22.32 o 
 -12   2   2      364.03      305.16     17.32 o 
 -11   2   2      192.32      195.47      6.09 o 
 -10   2   2       18.14       12.05      1.94 o 
  -9   2   2      371.89      393.45      4.50 o 
  -8   2   2       24.21       25.10      1.73 o 
  -7   2   2      353.10      395.23      4.33 o 
  -6   2   2     1302.83     1360.30     11.89 o 
  -5   2   2    18233.94    20639.04    160.74 o 
  -4   2   2       17.99       18.76      1.07 o 
  -3   2   2      303.15      286.57      6.00 o 
  -2   2   2       39.44       32.31      2.18 o 
  -1   2   2       67.19       94.98      4.64 o 
   0   2   2     2298.40     2357.12     51.78 o 
   1   2   2     2843.97     2893.35     29.75 o 
   2   2   2    80192.72    78830.80    740.30 o 
   3   2   2     3884.83     4117.85     25.90 o 
   4   2   2     2460.89     2662.70     18.21 o 
   5   2   2      219.87      252.11      3.20 o 
   6   2   2        0.51       -1.10      1.10 o 
   7   2   2        1.15       -0.92      1.15 o 
   8   2   2     1118.06     1174.44     10.59 o 
   9   2   2      376.13      369.33      5.14 o 
  10   2   2     1491.79     1587.75     27.47 o 
  11   2   2      187.90      189.51      8.17 o 
  12   2   2        7.49       14.14      6.44 o 
  13   2   2        4.38       15.81      5.43 o 
  14   2   2       10.23        4.81     11.10 o 
  15   2   2       75.46       58.70     27.32 o 
  16   2   2       15.84       23.58     17.68 o 
  17   2   2       39.27       59.80     22.50 o 
  18   2   2       21.10       15.23     15.78 o 
 -19   3   2       41.24       90.23     16.39 o 
 -18   3   2       16.21       23.82     13.32 o 
 -17   3   2       64.93       72.17     14.50 o 
 -16   3   2        0.90       -1.96     10.86 o 
 -15   3   2      254.70      237.55     17.16 o 
 -14   3   2      599.35      535.71     33.03 o 
 -13   3   2      278.85      219.55     15.02 o 
 -12   3   2        0.24        4.71      7.42 o 
 -11   3   2       45.60       45.64      3.77 o 
 -10   3   2        0.36       -2.01      2.01 o 
  -9   3   2      104.06       77.44      2.60 o 
  -8   3   2      890.54      908.71      7.96 o 
  -7   3   2     6303.17     6708.36     45.65 o 
  -6   3   2     1529.92     1651.00     12.39 o 
  -5   3   2      467.40      579.96      5.85 o 
  -4   3   2      228.01      246.57      3.18 o 
  -3   3   2      306.35      271.23      3.88 o 
  -2   3   2       44.50       56.45      2.12 o 
  -1   3   2     9617.04    10026.74    155.42 o 
   0   3   2     7160.48     7490.44    121.05 o 
   1   3   2     1065.30     1103.52     11.39 o 
   2   3   2     7158.48     7213.85     49.42 o 
   3   3   2    18282.69    18399.77    116.05 o 
   4   3   2     2015.76     1981.23     13.98 o 
   5   3   2     1861.21     1943.21     14.19 o 
   6   3   2       73.59       74.32      2.04 o 
   7   3   2       53.67       54.59      2.11 o 
   8   3   2        2.19        1.17      1.06 o 
   9   3   2       83.04       81.78      2.78 o 
  10   3   2     5496.37     5346.92     55.57 o 
  11   3   2      205.41      225.85      9.07 o 
  12   3   2      251.52      250.31     12.11 o 
  13   3   2        1.79        1.98      6.10 o 
  14   3   2       15.34        5.14      7.02 o 
  15   3   2        3.94       25.53     13.13 o 
  16   3   2        5.15       34.54     14.33 o 
  17   3   2      264.62      292.97     22.47 o 
  18   3   2       12.18       51.98     16.66 o 
 -19   4   2      211.43      250.67     25.53 o 
 -18   4   2       21.81       44.77     14.39 o 
 -17   4   2       26.90       33.48     14.46 o 
 -16   4   2       22.43       26.88     17.85 o 
 -15   4   2       12.98        1.16     10.22 o 
 -14   4   2      662.90      650.54     23.72 o 
 -13   4   2       46.86       42.58      9.97 o 
 -12   4   2       46.25       43.47      9.08 o 
 -11   4   2      379.70      342.93      8.81 o 
 -10   4   2      115.25      117.62      4.17 o 
  -9   4   2      565.32      574.47      6.01 o 
  -8   4   2       93.66      101.42      3.26 o 
  -7   4   2     7294.01     8032.62     57.38 o 
  -6   4   2      790.35      786.45      6.73 o 
  -5   4   2      289.12      282.98      3.94 o 
  -4   4   2     5336.11     5671.23     45.16 o 
  -3   4   2        0.33       -0.91      0.91 o 
  -2   4   2     2699.48     2655.89     29.36 o 
  -1   4   2      160.62      169.62      4.96 o 
   0   4   2    53471.41    54724.30    872.50 o 
   1   4   2     6838.88     6772.26     51.90 o 
   2   4   2       87.82       93.53      4.33 o 
   3   4   2       36.56       47.55      3.03 o 
   4   4   2     2326.12     2519.15     16.71 o 
   5   4   2       18.89       21.73      1.43 o 
   6   4   2        1.38       -1.07      1.07 o 
   7   4   2       19.37       15.95      1.65 o 
   8   4   2       11.96        4.50      1.52 o 
   9   4   2       12.32        8.45      1.81 o 
  10   4   2     1039.46     1159.76     24.35 o 
  11   4   2      361.67      353.07     10.14 o 
  12   4   2       56.32       51.08      5.80 o 
  13   4   2       97.87       89.13     13.25 o 
  14   4   2       58.23       48.33      8.50 o 
  15   4   2      189.63      233.54     18.93 o 
  16   4   2      535.51      482.18     24.98 o 
  17   4   2        0.01       33.85     33.92 o 
  18   4   2      689.25      667.13     41.42 o 
 -19   5   2       16.29       60.15     14.77 o 
 -18   5   2       11.68       49.25     14.39 o 
 -17   5   2        5.64       13.73     15.71 o 
 -16   5   2        1.86        9.28     13.21 o 
 -15   5   2       81.88       53.38     12.09 o 
 -14   5   2        4.23       19.32      9.66 o 
 -13   5   2      655.36      553.77     21.19 o 
 -12   5   2      342.69      332.90     16.36 o 
 -11   5   2      180.76      169.10      5.29 o 
 -10   5   2      731.60      673.91      9.77 o 
  -9   5   2      344.11      325.14      6.12 o 
  -8   5   2     5299.66     5661.17     46.32 o 
  -7   5   2      141.05      139.65      2.51 o 
  -6   5   2     6595.21     7320.41     45.65 o 
  -5   5   2       57.96       55.24      2.11 o 
  -4   5   2     1165.16     1374.93     12.08 o 
  -3   5   2       83.17       86.87      2.23 o 
  -2   5   2     2546.64     2743.09     25.24 o 
  -1   5   2        0.15       -0.71      0.71 o 
   0   5   2    41278.68    42239.10    697.09 o 
   1   5   2     5945.81     6032.43     52.77 o 
   2   5   2     1284.69     1227.62      9.24 o 
   3   5   2     1064.21     1080.38      8.13 o 
   4   5   2       84.51       86.68      5.68 o 
   5   5   2     1686.52     1708.05     12.11 o 
   6   5   2      285.12      283.69      3.71 o 
   7   5   2       60.14       51.46      2.03 o 
   8   5   2       33.52       44.56      2.24 o 
   9   5   2      131.43      111.67      3.11 o 
  10   5   2       29.37       47.27      4.23 o 
  11   5   2      466.37      494.72     11.75 o 
  12   5   2       53.76       67.69      6.23 o 
  13   5   2       46.84       51.17      8.02 o 
  14   5   2        0.22       -2.82      8.00 o 
  15   5   2      419.51      463.45     23.35 o 
  16   5   2        8.98       29.09     14.33 o 
  17   5   2        1.18       -2.00     31.60 o 
  18   5   2       23.06       39.82     16.41 o 
 -19   6   2      268.52      288.60     21.83 o 
 -18   6   2        4.28        9.59     15.35 o 
 -17   6   2       35.76       42.60     13.49 o 
 -16   6   2      170.21      156.51     16.14 o 
 -15   6   2        0.02        8.11     10.60 o 
 -14   6   2      816.45      756.84     25.74 o 
 -13   6   2      216.09      218.37     15.49 o 
 -12   6   2     1277.65     1166.56     30.42 o 
 -11   6   2      147.32      113.07      6.35 o 
 -10   6   2       68.00       58.86      4.68 o 
  -9   6   2        5.97       -0.40      1.59 o 
  -8   6   2     2275.14     2478.73     18.63 o 
  -7   6   2        4.01        8.06      1.48 o 
  -6   6   2      199.00      229.41      3.06 o 
  -5   6   2     3952.00     4239.82     29.14 o 
  -4   6   2      406.15      484.40      4.55 o 
  -3   6   2     2110.52     2228.89     23.02 o 
  -2   6   2      438.75      452.00      5.33 o 
  -1   6   2     3491.93     3477.06     43.09 o 
   0   6   2       31.37       42.33      7.50 o 
   1   6   2    19800.86    20799.69    181.54 o 
   2   6   2        4.71        5.03      0.84 o 
   3   6   2      408.60      425.13      4.07 o 
   4   6   2    15639.37    16777.85    102.75 o 
   5   6   2      249.08      269.95      3.38 o 
   6   6   2        6.80       11.31      1.26 o 
   7   6   2      247.01      266.29      4.03 o 
   8   6   2        0.44       -1.21      1.21 o 
   9   6   2        7.91        4.96      1.85 o 
  10   6   2        5.06        3.51      4.26 o 
  11   6   2      261.45      259.69      9.14 o 
  12   6   2        2.87       10.29      4.68 o 
  13   6   2       97.35       83.93      9.09 o 
  14   6   2       12.03        3.08      9.56 o 
  15   6   2      960.00      946.45     36.78 o 
  16   6   2      124.40      165.72     31.42 o 
  17   6   2       63.58       45.77     16.14 o 
  18   6   2       58.99       57.85     23.92 o 
 -19   7   2      554.60      570.43     52.85 o 
 -18   7   2      117.66      135.09     20.00 o 
 -17   7   2       16.39       24.27     16.96 o 
 -16   7   2       35.79       34.23     12.41 o 
 -15   7   2        3.29       15.98     10.52 o 
 -14   7   2        0.61        4.66     13.57 o 
 -13   7   2       52.68       49.90     10.37 o 
 -12   7   2     1154.90     1048.92     22.60 o 
 -11   7   2     1288.73     1237.47     19.66 o 
 -10   7   2      253.17      226.49      5.66 o 
  -9   7   2      128.32      114.93      3.85 o 
  -8   7   2     2351.99     2367.60     19.87 o 
  -7   7   2     1462.24     1581.06     13.14 o 
  -6   7   2       41.19       42.00      1.52 o 
  -5   7   2        6.44       29.21      1.28 o 
  -4   7   2        0.46       -0.68      0.68 o 
  -3   7   2       21.44       30.99      1.13 o 
  -2   7   2        0.67        1.25      0.77 o 
  -1   7   2     4939.66     4862.04     54.85 o 
   0   7   2     6126.58     6229.11     86.30 o 
   1   7   2     1187.25     1215.88     11.57 o 
   2   7   2       35.41       36.11      1.21 o 
   3   7   2     3908.27     4160.24     27.48 o 
   4   7   2    12595.99    13625.96     84.05 o 
   5   7   2      580.41      605.54      5.49 o 
   6   7   2      209.60      191.09      3.03 o 
   7   7   2       46.97       67.56      2.34 o 
   8   7   2       43.65       48.88      2.15 o 
   9   7   2       46.83       52.08      2.39 o 
  10   7   2        0.01        4.98      3.39 o 
  11   7   2      137.55      144.49      7.33 o 
  12   7   2      286.80      290.31     12.36 o 
  13   7   2       93.59       99.62      9.35 o 
  14   7   2       23.16       29.22     18.08 o 
  15   7   2      843.67      835.21     21.85 o 
  16   7   2      406.72      415.59     23.85 o 
  17   7   2       63.77       55.91     21.60 o 
  18   7   2       11.72        5.71     22.50 o 
 -19   8   2        6.75       84.74     15.85 o 
 -18   8   2        0.16       51.82     16.96 o 
 -17   8   2        4.95       20.48     12.59 o 
 -16   8   2        1.02       19.80     11.69 o 
 -15   8   2      118.44      125.88     14.37 o 
 -14   8   2       27.03       22.44     10.32 o 
 -13   8   2       79.76       83.42     11.39 o 
 -12   8   2      876.96      802.46     15.59 o 
 -11   8   2      804.42      709.80     15.67 o 
 -10   8   2       66.93       51.14      3.28 o 
  -9   8   2     1564.45     1486.66     15.81 o 
  -8   8   2      109.93      106.19      2.98 o 
  -7   8   2        6.44       15.19      1.58 o 
  -6   8   2      563.70      569.08      5.80 o 
  -5   8   2      204.93      214.13      2.99 o 
  -4   8   2       63.22       65.67      1.53 o 
  -3   8   2     2521.79     2765.18     20.04 o 
  -2   8   2      110.17      121.78      1.89 o 
  -1   8   2      475.63      475.01      5.13 o 
   0   8   2     5529.59     5727.46     45.97 o 
   1   8   2     1264.39     1345.73     11.14 o 
   2   8   2      939.16      936.62      7.81 o 
   3   8   2     6256.92     6698.20     43.40 o 
   4   8   2     9094.41     9412.10     58.25 o 
   5   8   2     1091.70     1067.36      8.73 o 
   6   8   2        7.90       18.24      1.43 o 
   7   8   2      121.05      127.08      2.80 o 
   8   8   2      496.55      525.50      7.48 o 
   9   8   2        1.57        3.78      1.82 o 
  10   8   2      741.62      742.63     12.40 o 
  11   8   2       53.73       62.29      8.92 o 
  12   8   2      835.54      865.20     34.50 o 
  13   8   2       62.57       54.25      8.38 o 
  14   8   2       22.26       20.58      8.64 o 
  15   8   2      488.17      532.07     17.93 o 
  16   8   2       10.32       29.73     14.44 o 
  17   8   2        1.60        3.21     21.78 o 
  18   8   2       39.83       53.21     24.28 o 
 -19   9   2      140.96      164.35     18.71 o 
 -18   9   2      174.86      234.75     19.83 o 
 -17   9   2        1.44       20.79     12.66 o 
 -16   9   2        7.86       12.06     11.58 o 
 -15   9   2       90.79       62.45     12.56 o 
 -14   9   2        6.86       10.62      9.60 o 
 -13   9   2       44.75       37.76      9.86 o 
 -12   9   2     2141.48     1995.48     32.11 o 
 -11   9   2     1382.98     1309.11     20.61 o 
 -10   9   2       11.00        4.55      2.59 o 
  -9   9   2     1929.58     1876.55     19.14 o 
  -8   9   2     2119.56     2100.33     19.09 o 
  -7   9   2        6.70        9.45      1.28 o 
  -6   9   2      708.15      709.58      6.88 o 
  -5   9   2       46.06       44.41      1.60 o 
  -4   9   2      673.82      665.83      6.37 o 
  -3   9   2      134.45      159.95      2.38 o 
  -2   9   2       31.71       38.37      1.27 o 
  -1   9   2        4.08        8.79      0.90 o 
   0   9   2     3485.52     3523.63     28.73 o 
   1   9   2      429.38      398.25      4.26 o 
   2   9   2       34.63       72.31      1.58 o 
   3   9   2        1.07        3.13      1.47 o 
   4   9   2      263.46      301.25      4.81 o 
   5   9   2      364.55      431.82      4.32 o 
   6   9   2        8.76       14.21      1.29 o 
   7   9   2      863.50      829.85      7.18 o 
   8   9   2       96.75      102.81      2.91 o 
   9   9   2      772.78      804.81      9.87 o 
  10   9   2       13.81       17.46      4.15 o 
  11   9   2       10.06        5.17      4.38 o 
  12   9   2     1989.30     1922.46     34.70 o 
  13   9   2      101.17      102.35      9.48 o 
  14   9   2       70.05       89.21      9.71 o 
  15   9   2      451.24      451.20     31.78 o 
  16   9   2      341.92      339.95     33.57 o 
  17   9   2       53.34       82.13     25.00 o 
  18   9   2       67.88       34.99     23.92 o 
 -19  10   2      133.42      173.04     22.50 o 
 -18  10   2      540.04      581.30     36.60 o 
 -17  10   2        1.36       19.80     12.96 o 
 -16  10   2        1.74       20.72     11.58 o 
 -15  10   2       19.92       24.84     11.23 o 
 -14  10   2      235.70      227.54     32.67 o 
 -13  10   2      187.37      189.51     14.73 o 
 -12  10   2      305.72      308.76     11.75 o 
 -11  10   2     4108.50     3851.35     48.01 o 
 -10  10   2     1049.72      973.12     12.17 o 
  -9  10   2      328.49      328.95      7.34 o 
  -8  10   2     1981.54     1889.51     17.56 o 
  -7  10   2        3.64        4.81      1.24 o 
  -6  10   2      689.91      867.58      8.07 o 
  -5  10   2       13.91        4.57      1.74 o 
  -4  10   2     1578.30     1922.82     15.63 o 
  -3  10   2      335.10      436.86      4.55 o 
  -2  10   2     2284.77     2689.12     20.63 o 
  -1  10   2     5373.48     5672.10     38.15 o 
   0  10   2      345.74      348.98      4.09 o 
   1  10   2       77.51       65.32      1.57 o 
   2  10   2       24.90       16.50      1.08 o 
   3  10   2      132.87      146.19      2.30 o 
   4  10   2     2742.36     2886.70     19.33 o 
   5  10   2      138.64      167.76      2.73 o 
   6  10   2       65.92       76.88      2.29 o 
   7  10   2      517.55      491.96      5.41 o 
   8  10   2      241.99      247.20      4.60 o 
   9  10   2        0.89        0.22      1.73 o 
  10  10   2      267.30      279.43      9.98 o 
  11  10   2        1.82        0.62      5.13 o 
  12  10   2      404.68      459.12     14.87 o 
  13  10   2      227.69      341.19     17.03 o 
  14  10   2      157.02      176.06     12.29 o 
  15  10   2       14.07       40.77      8.83 o 
  16  10   2      409.69      387.80     34.64 o 
  17  10   2       98.76       98.91     25.71 o 
  18  10   2       19.52       20.35     23.57 o 
 -19  11   2        0.35        3.57     18.21 o 
 -18  11   2      371.16      394.78     31.07 o 
 -17  11   2      500.22      505.92     29.28 o 
 -16  11   2      110.95      147.44     16.07 o 
 -15  11   2        9.07        6.47     10.62 o 
 -14  11   2      193.99      189.52     14.98 o 
 -13  11   2      373.63      344.92     15.66 o 
 -12  11   2     2955.52     2778.17     49.40 o 
 -11  11   2      383.22      380.04     10.57 o 
 -10  11   2      160.43      164.63      5.85 o 
  -9  11   2       40.05       31.57      2.83 o 
  -8  11   2      408.75      389.35      5.85 o 
  -7  11   2      291.25      376.60      4.63 o 
  -6  11   2       33.77       30.81      1.60 o 
  -5  11   2      652.15      791.58      7.37 o 
  -4  11   2        4.17        1.49      1.04 o 
  -3  11   2      430.99      565.90      5.43 o 
  -2  11   2     1224.99     1389.24     11.00 o 
  -1  11   2      251.35      215.78      2.87 o 
   0  11   2       26.14       31.71      1.25 o 
   1  11   2     1217.39     1301.35      9.87 o 
   2  11   2      162.59      128.23      2.22 o 
   3  11   2     2384.40     2372.46     16.57 o 
   4  11   2     1166.47     1177.09      8.90 o 
   5  11   2     2215.56     2189.06     14.73 o 
   6  11   2      581.80      633.25      6.59 o 
   7  11   2      640.04      654.18      6.72 o 
   8  11   2       94.87      109.31      3.48 o 
   9  11   2      152.25      168.28      5.31 o 
  10  11   2      137.51      153.44      7.23 o 
  11  11   2      290.75      261.68     14.07 o 
  12  11   2        2.09       23.75      5.97 o 
  13  11   2     5445.93     5189.12     79.80 o 
  14  11   2      329.16      343.50     27.36 o 
  15  11   2      239.86      229.26     24.46 o 
  16  11   2      432.53      453.50     36.42 o 
  17  11   2       48.03       49.99     24.28 o 
  18  11   2       19.49        6.78     22.85 o 
 -18  12   2       24.39       94.51     20.00 o 
 -17  12   2      102.60      142.76     30.89 o 
 -16  12   2       30.84       55.76     25.71 o 
 -15  12   2       16.99       13.75     21.25 o 
 -14  12   2        5.35       11.86     18.39 o 
 -13  12   2        7.46        7.70      5.89 o 
 -12  12   2      161.56      184.94      9.93 o 
 -11  12   2     1980.26     1856.41     26.88 o 
 -10  12   2     3032.28     2811.96     29.89 o 
  -9  12   2       91.84       77.91      3.78 o 
  -8  12   2        2.37        0.38      1.67 o 
  -7  12   2      278.97      327.91      4.34 o 
  -6  12   2       11.78       12.53      1.37 o 
  -5  12   2     1780.43     1812.66     15.27 o 
  -4  12   2       60.17       59.96      1.94 o 
  -3  12   2    11193.50    12722.93     89.41 o 
  -2  12   2       55.04       72.63      2.08 o 
  -1  12   2       27.87       29.14      1.43 o 
   0  12   2      427.91      450.39      4.31 o 
   1  12   2     1183.98     1275.54      9.81 o 
   2  12   2      280.47      308.84      3.53 o 
   3  12   2     1473.70     1608.77     12.45 o 
   4  12   2     1107.48     1138.49      8.72 o 
   5  12   2      130.43      147.32      3.75 o 
   6  12   2     1281.25     1264.00     10.89 o 
   7  12   2      214.02      243.26      3.99 o 
   8  12   2      704.80      703.69      8.06 o 
   9  12   2       51.02       57.16      3.84 o 
  10  12   2       62.86       82.71      5.82 o 
  11  12   2       36.47       33.57      6.65 o 
  12  12   2      384.51      341.83     16.24 o 
  13  12   2     1605.58     1878.53     41.00 o 
  14  12   2      330.22      362.71     18.17 o 
  15  12   2       35.70       55.73     10.88 o 
  16  12   2       64.49       68.56     23.57 o 
  17  12   2       78.21       74.63     25.71 o 
  18  12   2        5.78       -5.00     22.50 o 
 -18  13   2       67.81      109.73     25.89 o 
 -17  13   2      435.70      449.39     23.67 o 
 -16  13   2      142.60      161.22     16.72 o 
 -15  13   2        5.66       25.15     11.06 o 
 -14  13   2       70.17       56.64     11.29 o 
 -13  13   2       87.29       85.42      8.15 o 
 -12  13   2      112.16      127.51      8.71 o 
 -11  13   2       68.16       71.06      5.98 o 
 -10  13   2       12.14       27.67      4.46 o 
  -9  13   2     3101.31     2951.18     28.28 o 
  -8  13   2        5.15       11.47      2.03 o 
  -7  13   2      348.06      353.37      5.13 o 
  -6  13   2       42.06       28.17      1.64 o 
  -5  13   2      146.62      152.17      2.98 o 
  -4  13   2     2794.94     3151.36     24.90 o 
  -3  13   2     4514.18     5255.98     37.96 o 
  -2  13   2     2392.43     2489.70     18.82 o 
  -1  13   2     3269.33     3635.41     28.09 o 
   0  13   2       23.87       13.79      0.89 o 
   1  13   2      802.30      825.87      6.62 o 
   2  13   2     2074.38     2096.36     15.54 o 
   3  13   2       25.28       34.00      1.85 o 
   4  13   2        1.43        2.92      1.17 o 
   5  13   2     5793.31     6344.45     51.79 o 
   6  13   2     6097.46     6551.52     43.73 o 
   7  13   2       50.75       57.28      2.70 o 
   8  13   2       34.49       40.13      2.36 o 
   9  13   2      166.83      177.03      5.59 o 
  10  13   2       15.48        9.37      5.39 o 
  11  13   2        8.15       -0.91      5.69 o 
  12  13   2      537.16      556.11     16.69 o 
  13  13   2     3370.20     3228.56     61.28 o 
  14  13   2      191.54      213.18     15.26 o 
  15  13   2       37.71       43.91     10.84 o 
  16  13   2        0.80       -1.66      9.52 o 
  17  13   2       43.12       34.28     23.21 o 
  18  13   2       20.05       30.35     23.21 o 
 -18  14   2        1.52       20.10     20.35 o 
 -17  14   2      381.71      411.37     22.77 o 
 -16  14   2       28.92       46.59     25.89 o 
 -15  14   2        2.78        2.77     10.72 o 
 -14  14   2        2.41       12.10      9.78 o 
 -13  14   2        6.44       11.50      6.15 o 
 -12  14   2      321.31      296.58     11.86 o 
 -11  14   2        2.45        3.74      5.62 o 
 -10  14   2     4982.68     4812.47     51.79 o 
  -9  14   2     4596.84     4401.28     40.21 o 
  -8  14   2       90.35      112.62      3.70 o 
  -7  14   2        8.11       10.35      1.67 o 
  -6  14   2       11.59        7.14      1.40 o 
  -5  14   2       29.83       33.93      1.74 o 
  -4  14   2      272.79      224.42      3.54 o 
  -3  14   2       24.42       29.58      1.54 o 
  -2  14   2    13891.76    16787.27    117.64 o 
  -1  14   2      146.29      169.44      2.76 o 
   0  14   2     2662.27     3042.99     19.57 o 
   1  14   2       28.06       38.04      1.51 o 
   2  14   2      962.18      948.52      8.01 o 
   3  14   2      112.57      100.08      2.30 o 
   4  14   2     1159.57     1226.23      9.82 o 
   5  14   2      982.23      904.43      8.33 o 
   6  14   2        9.05       25.14      2.04 o 
   7  14   2       86.34       78.79      2.55 o 
   8  14   2      111.28      140.03      3.75 o 
   9  14   2       47.90       47.77      4.05 o 
  10  14   2       84.02       92.92      5.31 o 
  11  14   2        5.33        6.15      7.68 o 
  12  14   2       68.99      100.41     10.90 o 
  13  14   2      230.76      356.41     17.68 o 
  14  14   2      849.15      800.77     25.55 o 
  15  14   2       67.57       73.42     12.16 o 
  16  14   2       17.53       28.67     10.93 o 
  17  14   2       10.07      -20.71     21.07 o 
 -18  15   2        0.87       22.09     16.07 o 
 -17  15   2       47.48       85.03     31.60 o 
 -16  15   2      109.89      120.94     15.89 o 
 -15  15   2        8.97       10.96     10.72 o 
 -14  15   2       43.67       30.49     10.72 o 
 -13  15   2      179.15      171.26     10.10 o 
 -12  15   2      223.22      212.29     10.67 o 
 -11  15   2      707.38      632.24     13.80 o 
 -10  15   2     7249.96     7109.84     79.69 o 
  -9  15   2    22770.44    21644.53    180.06 o 
  -8  15   2     2021.39     1937.55     18.53 o 
  -7  15   2     1067.24      995.09     10.78 o 
  -6  15   2      161.52      154.29      3.20 o 
  -5  15   2      269.19      306.14      4.44 o 
  -4  15   2      496.67      611.30      6.62 o 
  -3  15   2    12094.43    13586.82     95.49 o 
  -2  15   2      496.83      521.92      8.85 o 
  -1  15   2     6289.59     7182.43     50.57 o 
   0  15   2      464.31      507.57      4.48 o 
   1  15   2     1188.34     1325.92     10.00 o 
   2  15   2     2261.40     2301.74     17.06 o 
   3  15   2      198.64      197.12      3.12 o 
   4  15   2      551.49      506.12      5.27 o 
   5  15   2     4838.88     5076.80     35.78 o 
   6  15   2     1800.83     2022.22     15.39 o 
   7  15   2       94.08       86.07      2.58 o 
   8  15   2      503.27      522.40      6.83 o 
   9  15   2       83.71       94.02      4.98 o 
  10  15   2       12.90       16.16      5.59 o 
  11  15   2        0.64       -6.39      6.39 o 
  12  15   2       40.83       43.08     12.14 o 
  13  15   2       28.76       76.92     10.87 o 
  14  15   2       48.52       98.08     15.89 o 
  15  15   2        0.94       -3.97      9.20 o 
  16  15   2      483.55      446.43     24.82 o 
  17  15   2        9.51       -9.64     21.43 o 
 -18  16   2       95.85      144.71     19.28 o 
 -17  16   2        9.02       33.95     13.01 o 
 -16  16   2        3.22       24.19     16.43 o 
 -15  16   2       17.64       33.15     11.90 o 
 -14  16   2      185.88      190.76     11.18 o 
 -13  16   2        9.25       16.29      6.56 o 
 -12  16   2       35.35       43.60      6.99 o 
 -11  16   2     1258.56     1152.32     22.67 o 
 -10  16   2     4872.58     4704.38     51.08 o 
  -9  16   2     4039.71     3848.39     38.93 o 
  -8  16   2      320.07      304.29      5.76 o 
  -7  16   2       25.46       15.02      2.01 o 
  -6  16   2        2.34        2.29      1.36 o 
  -5  16   2       42.93       51.46      1.90 o 
  -4  16   2       27.37       36.34      1.84 o 
  -3  16   2     2062.85     2738.08     21.02 o 
  -2  16   2       63.82       72.56      2.07 o 
  -1  16   2    12192.19    13798.98     87.97 o 
   0  16   2      147.82      158.73      2.59 o 
   1  16   2     1714.99     1832.07     13.30 o 
   2  16   2      112.51      107.08      2.33 o 
   3  16   2     2970.98     3084.91     22.47 o 
   4  16   2     1423.46     1384.06     11.45 o 
   5  16   2       96.02      114.68      4.93 o 
   6  16   2     1190.09     1396.55     11.47 o 
   7  16   2        6.47       16.20      1.99 o 
   8  16   2       38.41       48.21      3.09 o 
   9  16   2        2.16        5.13      3.22 o 
  10  16   2       61.55       55.29      6.39 o 
  11  16   2        1.17       12.87      7.48 o 
  12  16   2        1.08        7.43      8.08 o 
  13  16   2     1444.18     1365.51     47.31 o 
  14  16   2      124.10      194.29     20.53 o 
  15  16   2       12.03       -0.65      9.29 o 
  16  16   2        5.29       26.92     24.82 o 
  17  16   2        3.85       -8.93     21.78 o 
 -18  17   2      579.89      538.84     38.92 o 
 -17  17   2       27.51       56.13     16.43 o 
 -16  17   2       26.46       35.30     18.03 o 
 -15  17   2        6.71       19.25     11.06 o 
 -14  17   2        5.20       10.00      6.49 o 
 -13  17   2       27.79       19.94      6.77 o 
 -12  17   2       46.60       44.82      6.99 o 
 -11  17   2     1092.53     1059.23     21.67 o 
 -10  17   2      579.73      610.91     12.05 o 
  -9  17   2        2.78       -2.07      3.32 o 
  -8  17   2      721.22      678.98      8.96 o 
  -7  17   2       98.82       98.02      3.71 o 
  -6  17   2       54.08       49.28      2.27 o 
  -5  17   2      217.77      206.27      3.36 o 
  -4  17   2      417.47      490.21      5.94 o 
  -3  17   2       32.87        3.64      1.25 o 
  -2  17   2      130.87      128.14      2.27 o 
  -1  17   2    18032.00    19709.28    125.76 o 
   0  17   2      212.96      224.92      3.10 o 
   1  17   2     1483.22     1463.06     11.00 o 
   2  17   2      268.79      320.35      3.82 o 
   3  17   2       60.35       54.70      2.16 o 
   4  17   2     1291.49     1245.89     11.19 o 
   5  17   2        1.84        1.50      1.71 o 
   6  17   2     1584.68     1692.55     13.41 o 
   7  17   2     1985.08     2134.48     17.10 o 
   8  17   2      363.15      379.37      8.23 o 
   9  17   2        4.38        6.56      3.62 o 
  10  17   2       30.61       36.36      5.93 o 
  11  17   2     1434.21     1322.70     31.57 o 
  12  17   2       33.41       58.08     12.86 o 
  13  17   2      181.39      235.80     15.50 o 
  14  17   2     1909.67     1851.05     42.45 o 
  15  17   2        3.36       16.76     10.33 o 
  16  17   2        3.92       -8.96      9.48 o 
  17  17   2       87.53       63.56     25.00 o 
 -18  18   2      247.74      293.17     33.21 o 
 -17  18   2       75.15      114.27     25.35 o 
 -16  18   2      143.68      184.05     17.18 o 
 -15  18   2       14.07        9.85     10.88 o 
 -14  18   2       28.08       35.35      7.61 o 
 -13  18   2       19.37       18.95      6.68 o 
 -12  18   2      823.91      793.04     19.04 o 
 -11  18   2       99.17      107.35      8.46 o 
 -10  18   2     1303.15     1255.13     18.99 o 
  -9  18   2      208.29      212.30      7.39 o 
  -8  18   2      871.96      777.87      9.84 o 
  -7  18   2       45.42       35.31      2.80 o 
  -6  18   2      827.44      832.84      9.03 o 
  -5  18   2        3.76        1.88      1.50 o 
  -4  18   2     1889.73     1733.88     15.20 o 
  -3  18   2      246.12      285.36      3.46 o 
  -2  18   2        7.83        7.70      0.96 o 
  -1  18   2     3738.75     4021.84     26.97 o 
   0  18   2       31.56       55.90      1.77 o 
   1  18   2      154.49      169.06      2.62 o 
   2  18   2       52.34       79.85      2.09 o 
   3  18   2      628.38      610.90      6.78 o 
   4  18   2     1634.82     1771.46     14.89 o 
   5  18   2      813.77      845.29      8.60 o 
   6  18   2       88.99       93.19      2.77 o 
   7  18   2     2584.25     2762.60     31.48 o 
   8  18   2        0.00        3.02      3.84 o 
   9  18   2      138.10      134.87      7.78 o 
  10  18   2        5.02        4.64      9.11 o 
  11  18   2      132.56      158.66     12.29 o 
  12  18   2     2544.99     2369.86     48.42 o 
  13  18   2      662.69      603.05     22.10 o 
  14  18   2     2092.41     2048.42     45.52 o 
  15  18   2      584.69      532.88     22.39 o 
  16  18   2      155.87      158.33     15.78 o 
  17  18   2        7.42       24.64     22.85 o 
 -18  19   2       51.01       52.85     23.21 o 
 -17  19   2      136.23      152.83     26.42 o 
 -16  19   2       35.45       55.28     13.20 o 
 -15  19   2        2.97        7.41     16.43 o 
 -14  19   2       90.93      107.01      9.70 o 
 -13  19   2      112.72      130.81      9.68 o 
 -12  19   2      164.08      178.40     10.46 o 
 -11  19   2      260.40      267.57     12.74 o 
 -10  19   2     2322.25     2134.53     31.44 o 
  -9  19   2        9.92        9.29      3.96 o 
  -8  19   2       25.09       29.56      3.49 o 
  -7  19   2      257.34      245.16      5.62 o 
  -6  19   2     1031.41      918.93     15.43 o 
  -5  19   2       71.93       84.35      3.22 o 
  -4  19   2      247.26      501.60      6.22 o 
  -3  19   2       39.29       42.45      1.55 o 
  -2  19   2     1979.19     2325.54     15.80 o 
  -1  19   2       31.67       58.61      2.72 o 
   0  19   2     2170.77     2254.28     16.90 o 
   1  19   2      338.08      295.23      3.72 o 
   2  19   2       92.67       98.22      2.28 o 
   3  19   2       82.29       97.25      2.98 o 
   4  19   2      615.24      619.16      6.85 o 
   5  19   2       14.59       17.34      1.85 o 
   6  19   2      357.36      378.25      5.54 o 
   7  19   2      633.52      720.77      8.80 o 
   8  19   2      681.92      726.08     11.96 o 
   9  19   2      383.03      354.09     11.45 o 
  10  19   2       17.12       18.80      7.76 o 
  11  19   2      276.77      249.38     14.79 o 
  12  19   2      593.10      635.32     51.24 o 
  13  19   2        7.91       33.50      9.64 o 
  15  19   2      728.45      628.51     24.37 o 
  16  19   2        0.80        1.94     10.04 o 
  17  19   2       31.24       24.02     35.89 o 
 -18  20   2        9.34        5.00     22.14 o 
 -17  20   2      102.38      103.91     25.35 o 
 -16  20   2        2.15       27.85     20.35 o 
 -15  20   2        6.61        5.00     11.07 o 
 -14  20   2       26.62       26.59      7.70 o 
 -13  20   2      280.97      273.31     12.60 o 
 -12  20   2     2876.23     2723.25     50.22 o 
 -11  20   2      479.28      447.96     14.10 o 
 -10  20   2     1539.63     1479.00     23.21 o 
  -9  20   2     2595.81     2539.33     31.00 o 
  -8  20   2     1038.45      895.26     11.90 o 
  -7  20   2     1446.12     1278.16     15.73 o 
  -6  20   2      107.73      112.33      4.34 o 
  -5  20   2        0.43       -0.36      1.86 o 
  -4  20   2       83.41      140.48      2.69 o 
  -3  20   2      678.15      590.93      5.35 o 
  -2  20   2      153.85      156.99      2.77 o 
  -1  20   2      267.78      322.49      3.66 o 
   0  20   2     4435.44     4708.41     33.11 o 
   1  20   2      106.35       49.11      1.80 o 
   2  20   2      696.48      721.42      6.19 o 
   3  20   2     2372.75     2531.24     20.14 o 
   4  20   2      372.49      314.31      4.52 o 
   5  20   2      128.75      132.13      3.25 o 
   6  20   2        2.33        1.30      1.84 o 
   7  20   2        1.86       -0.91      2.46 o 
   8  20   2      216.23      215.75      7.48 o 
   9  20   2       85.39      103.09      8.02 o 
  10  20   2      442.35      409.85     17.10 o 
  11  20   2       52.80       44.52      9.35 o 
  12  20   2      204.50      208.22     14.65 o 
  13  20   2        8.08       27.98      9.68 o 
  14  20   2        1.34        9.37     21.96 o 
  15  20   2      169.22      193.51     15.78 o 
  16  20   2      242.76      215.04     16.97 o 
  17  20   2        0.14      -15.19     19.64 o 
 -17  21   2       92.16       80.70     23.92 o 
 -16  21   2        0.38        9.28     20.00 o 
 -15  21   2      101.87      117.06     12.95 o 
 -14  21   2       25.25       22.96      7.24 o 
 -13  21   2      276.21      268.66     12.59 o 
 -12  21   2     3401.26     3147.84     48.72 o 
 -11  21   2      276.35      274.17     14.96 o 
 -10  21   2       33.90       47.48      8.56 o 
  -9  21   2      337.64      297.60      8.62 o 
  -8  21   2     1330.27     1134.52     18.61 o 
  -7  21   2     3121.54     3030.60     34.34 o 
  -6  21   2      122.14      108.74      4.29 o 
  -5  21   2     1205.85     1180.05     12.43 o 
  -4  21   2       29.09       21.64      1.60 o 
  -3  21   2      178.47      235.58      3.11 o 
  -2  21   2       23.32       25.07      1.40 o 
  -1  21   2       59.56       85.99      2.10 o 
   0  21   2       73.37       74.13      2.86 o 
   1  21   2      118.63      158.11      3.97 o 
   2  21   2       12.53       10.20      1.47 o 
   3  21   2      517.74      605.14      6.25 o 
   4  21   2     1473.12     1403.38     12.07 o 
   5  21   2       65.69       81.53      3.11 o 
   6  21   2       37.71       33.15      2.47 o 
   7  21   2       63.02       74.24      4.89 o 
   8  21   2       28.89       17.17      4.13 o 
   9  21   2      150.04      143.62     11.60 o 
  10  21   2       62.94       57.62     17.68 o 
  11  21   2      284.24      263.45     20.00 o 
  12  21   2        0.00       20.58      9.14 o 
  13  21   2      491.36      450.83     19.94 o 
  14  21   2       57.98       61.47     11.84 o 
  15  21   2       99.54      123.48     14.64 o 
  16  21   2      148.11      165.87     15.84 o 
  17  21   2       38.26       36.05     11.99 o 
 -17  22   2       29.46       43.21     22.14 o 
 -16  22   2       12.22        2.86     20.35 o 
 -15  22   2       36.24       30.42      9.96 o 
 -14  22   2       44.62       47.24     13.78 o 
 -13  22   2      126.89      127.56     15.84 o 
 -12  22   2      375.48      394.62     14.03 o 
 -11  22   2        0.46        0.69      5.62 o 
 -10  22   2      455.36      373.78     13.63 o 
  -9  22   2        1.95       12.07      5.55 o 
  -8  22   2     5566.09     4753.71     56.95 o 
  -7  22   2      276.78      254.65     10.66 o 
  -6  22   2      824.52      735.76     10.77 o 
  -5  22   2      115.47       94.90      3.40 o 
  -4  22   2       16.34       35.01      2.14 o 
  -3  22   2      191.85      189.57      3.00 o 
  -2  22   2       49.01       48.61      1.74 o 
  -1  22   2      177.25      182.79      3.02 o 
   0  22   2      471.14      453.52      4.96 o 
   1  22   2     2497.08     2751.03     19.58 o 
   2  22   2     1767.79     1728.23     13.27 o 
   3  22   2      347.44      421.88      4.96 o 
   4  22   2       30.13       37.72      2.54 o 
   5  22   2        0.16       -1.55      1.57 o 
   6  22   2       60.24       74.62      3.24 o 
   7  22   2       24.53       22.00      3.63 o 
   8  22   2        3.13       10.84      4.01 o 
   9  22   2        1.89        0.80      9.28 o 
  10  22   2       56.63       61.67     17.50 o 
  11  22   2      294.22      284.34     15.85 o 
  12  22   2      515.56      486.71     25.17 o 
  13  22   2      174.47      192.72     14.93 o 
  14  22   2       20.37       18.02     23.92 o 
  15  22   2      114.39      101.08     13.63 o 
  16  22   2      101.33      130.77     14.71 o 
 -17  23   2        1.26       -9.64     18.93 o 
 -16  23   2        0.10       -8.57     19.28 o 
 -15  23   2       10.84       12.91     10.71 o 
 -14  23   2       48.10       41.97     10.10 o 
 -13  23   2       66.09      102.59      9.38 o 
 -12  23   2       11.89       20.09      8.31 o 
 -11  23   2       10.34        1.09      7.07 o 
 -10  23   2      491.73      438.58     13.94 o 
  -9  23   2      102.00       84.02      7.71 o 
  -8  23   2      379.98      345.25     17.18 o 
  -7  23   2      288.48      275.10      6.87 o 
  -6  23   2       37.37       33.10      3.25 o 
  -5  23   2       28.61       26.73      2.03 o 
  -4  23   2      124.01      137.97      2.72 o 
  -3  23   2        0.23       -1.19      1.19 o 
  -2  23   2      125.52      127.05      2.65 o 
  -1  23   2       25.04       26.33      1.62 o 
   0  23   2     6179.45     6052.70     40.20 o 
   1  23   2     3333.74     3450.92     25.08 o 
   2  23   2      330.08      346.78      5.82 o 
   3  23   2     4035.91     3848.31     25.51 o 
   4  23   2     3319.27     3214.64     25.10 o 
   5  23   2       39.50       52.79      2.86 o 
   6  23   2      338.48      338.81      8.64 o 
   7  23   2        5.33       -1.40      3.03 o 
   8  23   2       10.09        5.57      4.54 o 
   9  23   2       67.43       65.57      9.62 o 
  10  23   2      176.15      163.45     12.75 o 
  11  23   2       16.09       24.32      8.86 o 
  12  23   2       90.79      127.73     12.75 o 
  13  23   2       46.10       45.70     13.21 o 
  14  23   2      223.71      234.81     16.64 o 
  15  23   2      133.55      131.71     14.49 o 
  16  23   2      510.58      501.22     23.03 o 
 -17  24   2      133.42      156.05     27.85 o 
 -16  24   2      159.28      156.76     27.14 o 
 -15  24   2       10.15       17.32     11.78 o 
 -14  24   2       90.91       96.85     12.29 o 
 -13  24   2      210.62      188.96     14.05 o 
 -12  24   2       15.67       18.41      8.93 o 
 -11  24   2       66.75       72.82     14.28 o 
 -10  24   2      997.47      854.92     19.57 o 
  -9  24   2        0.01        0.22      5.51 o 
  -8  24   2     1960.09     1706.05     25.05 o 
  -7  24   2       21.18       22.83      4.22 o 
  -6  24   2      330.14      238.11      7.08 o 
  -5  24   2       59.00       77.37      3.87 o 
  -4  24   2       10.16       21.98      1.55 o 
  -3  24   2       33.67       52.76      1.96 o 
  -2  24   2      144.08      187.90      3.19 o 
  -1  24   2      323.96      319.97      4.37 o 
   0  24   2      226.61      262.18      7.93 o 
   1  24   2        5.50       19.47      3.88 o 
   2  24   2      949.45      941.11      8.51 o 
   3  24   2     1962.35     1916.76     15.51 o 
   4  24   2       12.57       19.77      4.74 o 
   5  24   2      487.18      478.97      7.48 o 
   6  24   2        0.16        3.26      3.07 o 
   7  24   2        7.46        5.88      3.80 o 
   8  24   2      211.14      199.37     12.57 o 
   9  24   2       59.33       61.25      9.57 o 
  10  24   2      864.96      752.84     23.51 o 
  11  24   2      327.95      317.70     16.84 o 
  12  24   2      835.61      767.00     25.21 o 
  13  24   2        6.70       -3.13     12.32 o 
  14  24   2      173.25      173.66     15.45 o 
  15  24   2      109.89      121.92     14.22 o 
  16  24   2      351.60      375.43     20.86 o 
 -17  25   2       15.76       39.64     22.14 o 
 -16  25   2      213.09      220.32     28.92 o 
 -15  25   2        5.25       12.66      9.64 o 
 -14  25   2      177.45      191.28     15.00 o 
 -13  25   2       19.78        5.97      8.81 o 
 -12  25   2       15.94        8.75      7.99 o 
 -11  25   2       27.42       21.40      8.17 o 
 -10  25   2       13.40       14.70      5.25 o 
  -9  25   2      333.38      304.42     10.15 o 
  -8  25   2       10.21        6.03      4.52 o 
  -7  25   2        8.36       16.90      4.03 o 
  -6  25   2      400.64      393.83      8.96 o 
  -5  25   2      254.49      231.04      9.11 o 
  -4  25   2        5.97        8.67      1.85 o 
  -3  25   2       37.35       57.97      2.29 o 
  -2  25   2       17.92       18.47      1.60 o 
  -1  25   2       70.60       79.53      2.55 o 
   0  25   2       90.58      105.48      2.94 o 
   1  25   2       49.95       47.03      2.34 o 
   2  25   2     1073.85     1129.03     10.81 o 
   3  25   2     1713.35     1676.37     14.03 o 
   4  25   2     3599.80     3528.44     31.42 o 
   5  25   2        0.00        0.08      2.72 o 
   6  25   2      306.92      298.48      7.76 o 
   7  25   2       80.47       75.07      6.60 o 
   8  25   2        7.94        3.93     11.07 o 
   9  25   2       23.76       22.83      8.49 o 
  10  25   2      689.74      605.84     21.45 o 
  11  25   2      124.40      109.93     12.15 o 
  12  25   2       50.17       52.61     10.75 o 
  13  25   2       15.54       11.98     16.96 o 
  14  25   2      156.48      152.35     15.00 o 
  15  25   2       42.15       57.34     12.44 o 
  16  25   2        8.37       16.04     11.20 o 
 -17  26   2       55.44       33.92     22.14 o 
 -16  26   2       73.10       95.70     24.28 o 
 -15  26   2        3.26        5.95     15.35 o 
 -14  26   2      690.06      659.04     29.64 o 
 -13  26   2        2.87       -2.31      8.31 o 
 -12  26   2        1.67       -1.93      7.94 o 
 -11  26   2      121.19      111.60     12.32 o 
 -10  26   2       14.29       25.25      5.54 o 
  -9  26   2        0.10        5.71      4.73 o 
  -8  26   2       55.68       43.01      5.56 o 
  -7  26   2     1682.85     1456.47     22.09 o 
  -6  26   2      478.39      349.92      8.57 o 
  -5  26   2     1285.61     1009.36     14.96 o 
  -4  26   2       31.58       23.10      2.13 o 
  -3  26   2        8.46       11.96      1.82 o 
  -2  26   2      319.19      306.43      4.55 o 
  -1  26   2       84.30       69.10      2.76 o 
   0  26   2     1170.76     1168.30     11.51 o 
   1  26   2      598.06      669.17      8.25 o 
   2  26   2     3211.64     3091.75     24.33 o 
   3  26   2      957.22      901.99      9.06 o 
   4  26   2     1723.45     1692.02     20.19 o 
   5  26   2        3.06       -0.55      3.13 o 
   6  26   2      400.46      404.62     10.70 o 
   7  26   2      214.26      212.21      7.86 o 
   8  26   2       67.16       61.81      9.24 o 
   9  26   2     1359.98     1165.14     29.66 o 
  10  26   2      671.71      579.02     21.19 o 
  11  26   2      156.31      161.81     13.74 o 
  12  26   2      136.88      154.99     14.20 o 
  13  26   2       43.79       45.03     11.12 o 
  14  26   2        4.30        2.84      9.48 o 
  15  26   2        3.24        4.71      9.96 o 
  16  26   2      109.00      146.37     46.24 o 
 -16  27   2       49.69       52.48     11.89 o 
 -15  27   2       29.97       14.35     10.33 o 
 -14  27   2       12.80       40.77     22.50 o 
 -13  27   2      154.40      160.58     13.79 o 
 -12  27   2       48.01       42.92     13.57 o 
 -11  27   2        0.08        4.79      7.86 o 
 -10  27   2      202.39      191.10     10.69 o 
  -9  27   2        0.05       -0.05      4.67 o 
  -8  27   2       64.53       44.24      5.62 o 
  -7  27   2       29.66       25.37      4.97 o 
  -6  27   2     1548.28     1150.27     18.83 o 
  -5  27   2      114.19       97.39      5.17 o 
  -4  27   2      619.14      500.02      7.80 o 
  -3  27   2      479.38      401.03      5.88 o 
  -2  27   2       14.57       31.09      3.54 o 
  -1  27   2      457.16      448.40      6.26 o 
   0  27   2      469.94      559.97     10.16 o 
   1  27   2     5556.71     5498.75     40.66 o 
   2  27   2     1880.21     1883.50     16.22 o 
   3  27   2       41.96       44.61      3.08 o 
   4  27   2      186.85      214.05      8.30 o 
   5  27   2       48.54       50.65      5.31 o 
   6  27   2      387.22      419.51      9.29 o 
   7  27   2       28.39       26.13      4.27 o 
   8  27   2      470.39      389.64     16.72 o 
   9  27   2      680.91      535.71     19.90 o 
  10  27   2      370.85      331.64     31.25 o 
  11  27   2       12.11       12.14      8.96 o 
  12  27   2       11.73       -0.39     19.64 o 
  13  27   2        2.27       -9.67     19.64 o 
  14  27   2        6.17       19.91     21.43 o 
  15  27   2       44.54       41.08     13.03 o 
  16  27   2      179.83      207.16     17.84 o 
 -16  28   2      222.91      215.10     16.58 o 
 -15  28   2       19.98       32.75     10.97 o 
 -14  28   2        0.47       -3.95      8.80 o 
 -13  28   2       27.15       36.65     11.61 o 
 -12  28   2      151.98      152.26     13.27 o 
 -11  28   2        0.32       -3.05      7.78 o 
 -10  28   2      593.07      526.15     15.72 o 
  -9  28   2      172.21      173.95     10.95 o 
  -8  28   2      399.16      375.04     10.93 o 
  -7  28   2      391.35      334.95     10.18 o 
  -6  28   2     1226.50      913.57     18.86 o 
  -5  28   2        2.78       -0.75      3.23 o 
  -4  28   2       16.82        9.35      2.24 o 
  -3  28   2        5.64       10.53      2.24 o 
  -2  28   2     3468.54     3490.28     34.48 o 
  -1  28   2        0.89        0.77      1.98 o 
   0  28   2    10071.89    10108.95     87.06 o 
   1  28   2     1467.09     1615.60     16.02 o 
   2  28   2     1768.94     1747.40     17.10 o 
   3  28   2      526.08      514.87      8.97 o 
   4  28   2     2744.63     2741.59     46.80 o 
   5  28   2      138.13      124.15      7.59 o 
   6  28   2      513.40      496.64     19.95 o 
   7  28   2       32.23       32.08      4.40 o 
   8  28   2      262.24      210.17     22.50 o 
   9  28   2       15.06       26.53      8.81 o 
  10  28   2      145.57      129.06     12.74 o 
  11  28   2      312.69      286.82     20.89 o 
  12  28   2       27.20       10.71     15.53 o 
  13  28   2        0.47       -8.67      9.23 o 
  14  28   2      255.32      227.19     17.11 o 
  15  28   2       12.94       10.36     16.96 o 
 -16  29   2       10.22       15.31     10.75 o 
 -15  29   2       10.01        9.40     17.68 o 
 -14  29   2       12.20       18.49     11.07 o 
 -13  29   2      162.26      172.80     14.40 o 
 -12  29   2      358.69      338.05     17.50 o 
 -11  29   2       13.84       21.51     13.03 o 
 -10  29   2      192.26      186.80     10.97 o 
  -9  29   2       12.39        9.99      6.44 o 
  -8  29   2      187.47      192.03     10.07 o 
  -7  29   2        3.17        1.27      4.43 o 
  -6  29   2       63.44       55.46      6.73 o 
  -5  29   2       75.41       30.48      5.85 o 
  -4  29   2      743.33      541.76      8.71 o 
  -3  29   2     1388.90     1247.49     13.86 o 
  -2  29   2      299.30      392.20      9.02 o 
  -1  29   2      147.99      148.90      4.27 o 
   1  29   2     7680.85     7667.48     77.08 o 
   2  29   2     3576.43     3595.57     40.63 o 
   3  29   2      209.11      220.04      8.30 o 
   4  29   2       54.90       73.59      6.94 o 
   5  29   2      858.53      799.97     20.01 o 
   6  29   2      158.96      190.73      8.15 o 
   7  29   2      158.90      159.91     11.96 o 
   8  29   2        8.85       -5.24      7.20 o 
   9  29   2      382.59      326.53     16.72 o 
  10  29   2       66.07       67.25     11.16 o 
  11  29   2       16.88       39.63     10.76 o 
  12  29   2       21.80        6.94      9.78 o 
  13  29   2       10.41       -4.48     11.78 o 
  14  29   2        5.70       14.71     11.19 o 
  15  29   2       42.34       34.63     12.38 o 
 -16  30   2       12.48       15.69     12.14 o 
 -15  30   2        0.16        4.85     12.68 o 
 -14  30   2        9.01       12.77      9.64 o 
 -13  30   2       60.26       46.88     11.16 o 
 -12  30   2      614.55      618.22     22.48 o 
 -11  30   2        4.54       -2.99      8.38 o 
 -10  30   2        6.41        9.15      6.74 o 
  -9  30   2       66.63       48.18      7.72 o 
  -8  30   2       33.45       28.19      6.76 o 
  -7  30   2      683.98      603.95     15.81 o 
  -6  30   2        6.64        9.80      5.67 o 
  -5  30   2       25.02       45.67      6.27 o 
  -4  30   2        2.28       10.48      2.90 o 
  -3  30   2      967.14      865.97     11.49 o 
  -2  30   2        0.29        8.19      2.14 o 
  -1  30   2     1089.46      951.50     13.73 o 
   0  30   2       95.83      109.45      4.90 o 
   1  30   2     4944.58     5011.12     51.82 o 
   2  30   2     2632.22     2614.10     33.77 o 
   3  30   2        6.62       34.34     10.34 o 
   4  30   2     1741.79     1679.36     29.33 o 
   5  30   2      716.06      730.02     18.38 o 
   6  30   2       25.26       27.93      5.23 o 
   7  30   2      107.22      114.96     10.90 o 
   8  30   2      887.99      749.52     23.33 o 
   9  30   2       27.47       35.48      9.71 o 
  10  30   2       64.07       65.29     12.50 o 
  11  30   2        4.41        2.75     10.71 o 
  12  30   2        8.91        3.16      9.64 o 
  13  30   2       37.55       12.22     10.70 o 
  14  30   2       23.80       29.09     11.71 o 
  15  30   2       30.28       25.85     11.85 o 
 -16  31   2        2.03        3.87     10.70 o 
 -15  31   2        6.84       -3.70      9.83 o 
 -14  31   2        0.25       -0.17      9.51 o 
 -13  31   2        2.72        4.32      9.46 o 
 -12  31   2     1370.27     1350.90     48.74 o 
 -11  31   2       12.94       -4.81      8.70 o 
 -10  31   2       13.68       15.83      7.29 o 
  -9  31   2      187.48      156.06     10.20 o 
  -8  31   2       19.57       28.64      6.92 o 
  -7  31   2     3607.01     3272.92     48.27 o 
  -6  31   2       14.10       10.81      5.82 o 
  -5  31   2      598.12      450.55     12.83 o 
  -4  31   2       31.05       21.94      5.01 o 
  -3  31   2       90.82       84.89      4.44 o 
  -2  31   2        1.31       11.90      3.01 o 
  -1  31   2       32.67       32.35      3.79 o 
   0  31   2     1062.89     1020.37     20.68 o 
   1  31   2      270.14      371.94      9.20 o 
   2  31   2      550.33      608.58     12.89 o 
   3  31   2     3807.93     3802.59     46.48 o 
   4  31   2        0.01       23.42      6.05 o 
   5  31   2      567.18      499.55     15.15 o 
   6  31   2        8.40        8.89      4.81 o 
   7  31   2      776.34      652.09     28.57 o 
   8  31   2      184.54      179.82     13.45 o 
   9  31   2       51.41       68.82     16.78 o 
  10  31   2       12.61       -3.70      8.91 o 
  11  31   2       88.41       72.78     12.27 o 
  12  31   2       34.42       24.75     18.21 o 
  13  31   2       88.78       67.90     12.92 o 
  14  31   2       23.95       19.51     11.62 o 
  15  31   2      246.93      261.11     18.96 o 
 -15  32   2      128.70      142.36     15.24 o 
 -14  32   2        0.00       -4.83     11.96 o 
 -13  32   2       39.54       34.13     10.96 o 
 -12  32   2       64.04       75.36     12.00 o 
 -11  32   2      111.69      120.45     12.87 o 
 -10  32   2      391.52      357.62     14.08 o 
  -9  32   2       10.66        3.80      6.51 o 
  -8  32   2        2.48        9.04      9.54 o 
  -7  32   2     1165.90     1058.20     21.88 o 
  -6  32   2      587.62      456.35     16.25 o 
  -5  32   2        7.11        3.69      6.18 o 
  -4  32   2     2432.48     1796.73     35.35 o 
  -3  32   2        2.79        8.36      3.94 o 
  -2  32   2     1265.84     1200.93     17.60 o 
  -1  32   2      112.55      114.28      5.45 o 
   0  32   2      896.43      883.67     13.61 o 
   1  32   2      788.70      807.80     25.82 o 
   2  32   2      980.39      982.49     16.99 o 
   3  32   2     5255.01     5012.79     66.86 o 
   4  32   2      946.37      950.54     19.72 o 
   5  32   2       43.23       40.94      6.68 o 
   6  32   2      300.37      279.94     11.79 o 
   7  32   2      148.01      194.15     13.45 o 
   8  32   2      207.16      199.02     30.35 o 
   9  32   2       40.13       32.91      9.64 o 
  10  32   2        8.58       17.84      9.60 o 
  11  32   2       61.41       63.53     12.00 o 
  12  32   2       16.85       17.29     10.80 o 
  13  32   2       37.79       40.30     19.64 o 
  14  32   2      204.93      212.12     32.32 o 
  15  32   2       49.41       48.49     17.14 o 
 -15  33   2        0.04       -5.29     21.78 o 
 -14  33   2       53.03       57.96     12.35 o 
 -13  33   2       51.12       56.64     12.50 o 
 -12  33   2      356.29      361.96     26.96 o 
 -11  33   2      179.23      188.78     14.75 o 
 -10  33   2        3.34       -0.17      6.97 o 
  -9  33   2       50.72       59.74      8.47 o 
  -8  33   2      309.65      286.26     12.45 o 
  -7  33   2       27.50       28.27      6.93 o 
  -6  33   2       10.37        7.44      6.43 o 
  -5  33   2        3.80        4.85      6.43 o 
  -4  33   2       86.24       64.99      7.83 o 
  -3  33   2      160.46      155.75      8.03 o 
  -2  33   2      688.90      609.32     11.01 o 
  -1  33   2       26.17       44.07      7.73 o 
   0  33   2      684.44      682.58     12.87 o 
   1  33   2      162.34      185.84      7.87 o 
   2  33   2     1613.44     1635.84     30.73 o 
   3  33   2      374.35      465.09     13.78 o 
   4  33   2     2122.54     2028.73     32.65 o 
   5  33   2       54.48       51.42      7.06 o 
   6  33   2       13.91       19.66      7.48 o 
   7  33   2       79.37       48.26      9.71 o 
   8  33   2      313.41      269.98     17.14 o 
   9  33   2        7.47       -5.83      7.92 o 
  10  33   2      197.64      186.76     15.35 o 
  11  33   2      685.74      631.49     24.19 o 
  12  33   2      262.02      253.85     26.07 o 
  13  33   2        7.86        9.90     11.07 o 
  14  33   2       78.38      109.82     21.43 o 
 -15  34   2       35.40       26.70     11.57 o 
 -14  34   2       29.82       23.19     26.42 o 
 -13  34   2        8.01       13.00     10.70 o 
 -12  34   2       67.38       74.63     12.09 o 
 -11  34   2      126.31      137.65     13.73 o 
 -10  34   2       23.70        8.37      9.12 o 
  -9  34   2       91.00       99.65      9.53 o 
  -8  34   2      523.99      489.09     15.48 o 
  -7  34   2        1.78       -4.58      6.76 o 
  -6  34   2       16.21        6.76      6.69 o 
  -5  34   2      156.43      154.81     10.86 o 
  -4  34   2      135.78      136.23      9.81 o 
  -3  34   2      196.59      235.49     15.35 o 
  -2  34   2       82.62       99.11      6.02 o 
  -1  34   2     2791.33     2767.05     44.42 o 
   0  34   2       18.63       28.29      4.65 o 
   1  34   2      314.10      301.43      9.61 o 
   2  34   2      276.03      294.02     13.08 o 
   3  34   2      114.72      117.59      8.53 o 
   4  34   2      483.95      491.08     14.52 o 
   5  34   2      576.68      563.62     15.44 o 
   6  34   2      231.84      222.70     13.97 o 
   7  34   2        3.61        6.75      8.11 o 
   8  34   2      151.69      176.80     13.79 o 
   9  34   2        0.00        0.15     16.43 o 
  10  34   2      175.95      179.35     15.24 o 
  11  34   2      785.15      730.30     26.15 o 
  12  34   2      101.39       68.66     17.32 o 
  13  34   2        4.04       -3.78     10.80 o 
  14  34   2        0.82        9.52     11.62 o 
 -15  35   2       71.38       85.80     33.21 o 
 -14  35   2      128.63      141.83     14.98 o 
 -13  35   2        4.23       -2.34     20.53 o 
 -12  35   2      206.11      203.47     21.60 o 
 -11  35   2      263.39      239.05     16.21 o 
 -10  35   2      170.75      165.97     14.15 o 
  -9  35   2     1028.58      887.84     21.42 o 
  -8  35   2        9.35       14.41     11.07 o 
  -7  35   2        0.04        3.27      6.69 o 
  -6  35   2        0.56        3.84     10.53 o 
  -5  35   2      210.68      230.16     12.62 o 
  -4  35   2       48.57       64.60      8.18 o 
  -3  35   2       10.99       38.06     17.14 o 
  -2  35   2       37.12       42.20      5.53 o 
  -1  35   2     2099.44     2077.46     42.27 o 
   0  35   2      137.60      157.10      8.71 o 
   1  35   2       76.55       95.10      9.82 o 
   2  35   2      132.45      146.50      8.82 o 
   3  35   2       11.20        4.59      5.88 o 
   4  35   2      131.26      145.63      9.44 o 
   5  35   2      115.61      140.66      9.38 o 
   6  35   2      220.15      256.78     19.28 o 
   7  35   2        3.49        8.89      8.59 o 
   8  35   2      200.07      186.80     14.33 o 
   9  35   2       83.16       77.76     12.09 o 
  10  35   2        1.72       -8.30      9.19 o 
  11  35   2       77.86       91.10     16.25 o 
  12  35   2       10.17        4.75     10.80 o 
  13  35   2        8.94       14.53     11.62 o 
  14  35   2       18.28       15.38     11.89 o 
 -14  36   2      323.26      314.51     19.55 o 
 -13  36   2       68.23       86.74     13.41 o 
 -12  36   2      169.96      175.20     16.07 o 
 -11  36   2      230.26      225.05     16.04 o 
 -10  36   2      341.26      349.64     18.10 o 
  -9  36   2     1311.78     1104.24     42.14 o 
  -8  36   2       18.30       -2.07      7.63 o 
  -7  36   2       53.98       43.53      8.83 o 
  -6  36   2       19.90       14.46      7.32 o 
  -5  36   2       79.45       83.45      9.33 o 
  -4  36   2        0.95        9.46      7.32 o 
  -3  36   2        6.23       26.56     10.89 o 
  -2  36   2        6.29       -3.82      4.45 o 
  -1  36   2       60.08       80.57      9.64 o 
   0  36   2      667.55      640.59     15.38 o 
   1  36   2       13.42       19.82      5.88 o 
   2  36   2        2.45        2.81      5.41 o 
   3  36   2       50.56       43.64      9.24 o 
   4  36   2      247.16      225.95     11.08 o 
   5  36   2      976.94      914.46     20.25 o 
   6  36   2      536.55      459.76     24.46 o 
   7  36   2       29.06       12.39      8.65 o 
   8  36   2        0.28       -7.36      8.39 o 
   9  36   2       17.26       20.18     17.32 o 
  10  36   2       52.07       36.20     11.02 o 
  11  36   2       41.51       35.95     11.73 o 
  12  36   2       64.95       51.17     17.14 o 
  13  36   2      216.18      228.13     18.85 o 
 -14  37   2        0.01        4.64     10.60 o 
 -13  37   2      348.20      318.64     19.11 o 
 -12  37   2       18.43       16.03     19.28 o 
 -11  37   2      491.87      494.03     21.62 o 
 -10  37   2      589.14      585.26     29.64 o 
  -9  37   2     1584.79     1482.76     35.33 o 
  -8  37   2       10.12       11.47      8.93 o 
  -7  37   2        2.29       -7.02      7.02 o 
  -6  37   2       36.36       58.55      8.84 o 
  -5  37   2       19.37       18.57      7.57 o 
  -4  37   2      610.15      477.58     16.47 o 
  -3  37   2        7.61       15.35     11.43 o 
  -2  37   2       11.40        3.84      6.96 o 
  -1  37   2        4.10        5.83      6.15 o 
   0  37   2       16.92       37.75      6.34 o 
   1  37   2        1.77        7.50      8.00 o 
   2  37   2      515.18      506.12     22.36 o 
   3  37   2       54.37       61.45      7.56 o 
   4  37   2       81.59       75.57      8.12 o 
   5  37   2     1952.09     1910.93     42.30 o 
   6  37   2        0.15        5.81      8.22 o 
   7  37   2       19.18       14.52      9.03 o 
   8  37   2       88.94       69.01     14.28 o 
   9  37   2       76.23       75.23     12.22 o 
  10  37   2       34.28       45.89     11.52 o 
  11  37   2       10.64        0.32     11.78 o 
  12  37   2        0.01      -10.15     10.15 o 
  13  37   2      229.43      248.46     19.11 o 
 -14  38   2      592.90      571.85     52.85 o 
 -13  38   2        0.88      -10.89     10.89 o 
 -12  38   2       68.04       58.97     23.92 o 
 -11  38   2      801.77      797.37     35.35 o 
 -10  38   2      378.11      371.37     24.64 o 
  -9  38   2       46.23       58.12     11.13 o 
  -8  38   2       99.82       98.24     11.44 o 
  -7  38   2        3.19        8.67      7.56 o 
  -6  38   2       79.81       76.05      9.58 o 
  -5  38   2      233.14      203.20     12.62 o 
  -4  38   2        3.15        0.36      9.64 o 
  -3  38   2      285.48      219.25     18.21 o 
  -2  38   2        7.47       -5.53      5.74 o 
  -1  38   2        2.13       -9.33     11.25 o 
   0  38   2       68.50       67.15      8.64 o 
   1  38   2      424.08      422.31     13.32 o 
   2  38   2       13.23       16.07      6.23 o 
   3  38   2      186.42      206.81     10.64 o 
   4  38   2       41.92       43.76      7.52 o 
   5  38   2        7.07       36.38      9.50 o 
   6  38   2        0.59        0.94     22.67 o 
   7  38   2        2.16       -3.30      8.27 o 
   8  38   2        7.41       10.04     11.25 o 
   9  38   2       13.03       18.39     13.57 o 
  10  38   2       43.40       51.84     12.09 o 
  11  38   2       15.65       -2.15     10.76 o 
  12  38   2       83.94       79.92     17.50 o 
  13  38   2      184.66      207.85     18.48 o 
 -13  39   2       46.93       62.13     15.71 o 
 -12  39   2        0.68      -11.07     11.07 o 
 -11  39   2       21.09       21.43     13.57 o 
 -10  39   2        0.51       -6.78     11.43 o 
  -9  39   2        9.48       17.14     12.50 o 
  -8  39   2        2.31        2.07      8.20 o 
  -7  39   2      120.31      133.52     11.84 o 
  -6  39   2       57.73       60.23      9.33 o 
  -5  39   2       19.94       40.09     17.85 o 
  -4  39   2        2.76       16.55      3.67 o 
  -3  39   2       43.81       40.71     11.78 o 
  -2  39   2       48.65       51.68      7.97 o 
  -1  39   2       98.27      120.61      9.86 o 
   0  39   2       19.71       20.38      7.02 o 
   1  39   2      690.02      704.33     20.30 o 
   2  39   2       11.96        0.29      6.21 o 
   3  39   2        0.22        6.39      6.09 o 
   4  39   2      322.61      321.75     12.80 o 
   5  39   2      586.59      542.76     20.32 o 
   6  39   2      544.25      523.27     20.67 o 
   7  39   2       69.10       44.87     10.63 o 
   8  39   2       26.61       23.40     10.22 o 
   9  39   2        0.33       -8.57      9.14 o 
  10  39   2       70.68       54.14     19.28 o 
  11  39   2       14.79       -0.03     10.60 o 
  12  39   2       39.54       37.45     12.87 o 
 -13  40   2       38.29       40.35     15.00 o 
 -12  40   2      140.96      144.98     19.28 o 
 -11  40   2       78.90       96.77     17.85 o 
 -10  40   2      644.30      573.84     30.35 o 
  -9  40   2      677.46      666.68     32.14 o 
  -8  40   2       43.22       26.26     16.60 o 
  -7  40   2       12.94       12.61      8.43 o 
  -6  40   2       24.19       25.30      8.32 o 
  -5  40   2      775.17      759.95     31.60 o 
  -4  40   2        0.45       -0.71     10.00 o 
  -3  40   2      236.01      212.47     18.57 o 
  -2  40   2      246.03      204.97     18.57 o 
  -1  40   2      852.01      857.17     22.43 o 
   0  40   2      462.15      494.83     17.15 o 
   1  40   2      322.77      328.41     14.48 o 
   2  40   2        2.02       14.63      9.46 o 
   3  40   2      380.65      367.59     18.47 o 
   4  40   2       14.17       17.80      6.89 o 
   5  40   2       84.89       91.49     19.10 o 
   6  40   2      335.65      380.41     18.70 o 
   7  40   2        0.49       -8.57     13.39 o 
   8  40   2      360.03      315.69     18.27 o 
   9  40   2      217.47      213.18     16.62 o 
  10  40   2       10.35       -2.10     10.10 o 
  11  40   2        8.34       -4.77     10.52 o 
  12  40   2      194.41      209.16     43.03 o 
 -13  41   2        8.23       37.85     14.64 o 
 -12  41   2      163.84      189.97     21.43 o 
 -11  41   2      643.58      659.89     33.57 o 
 -10  41   2      698.85      719.89     34.64 o 
  -9  41   2       13.42       16.07     13.57 o 
  -8  41   2       91.47       86.03     11.54 o 
  -7  41   2      170.93      170.86     22.67 o 
  -6  41   2       20.85       22.90     11.25 o 
  -5  41   2       44.73       48.21     12.86 o 
  -4  41   2       37.06       44.99     12.86 o 
  -3  41   2        0.33       16.78     11.07 o 
  -2  41   2       40.87       51.42     12.50 o 
  -1  41   2      432.25      520.16     17.59 o 
   0  41   2      912.51      912.10     23.58 o 
   1  41   2       47.60       64.01      8.79 o 
   2  41   2      224.85      280.71     13.97 o 
   3  41   2        7.47       18.78      7.56 o 
   4  41   2       37.89       46.97      7.68 o 
   5  41   2       37.06       46.81     20.89 o 
   6  41   2      114.64      104.26     12.59 o 
   7  41   2      146.29      168.97     14.57 o 
   8  41   2        8.91        2.76     10.04 o 
   9  41   2        0.66       -5.60     13.03 o 
  10  41   2        0.08       -3.51     10.54 o 
  11  41   2       25.18       22.73     19.82 o 
  12  41   2      492.83      474.46     28.57 o 
 -12  42   2        0.70        6.43     13.21 o 
 -11  42   2      373.65      334.59     25.71 o 
 -10  42   2      444.32      423.86     27.50 o 
  -9  42   2      726.13      701.32     34.28 o 
  -8  42   2      180.36      167.24     14.25 o 
  -7  42   2       70.73       62.00     10.82 o 
  -6  42   2       20.20       28.21     12.50 o 
  -5  42   2      227.46      255.32     21.07 o 
  -4  42   2      326.57      325.31     22.14 o 
  -3  42   2        9.52       18.93     12.14 o 
  -2  42   2     1041.48     1144.46     39.99 o 
  -1  42   2       42.41       60.23     16.60 o 
   0  42   2      173.30      204.06     12.81 o 
   1  42   2      116.55      130.27     10.71 o 
   2  42   2       87.12      115.30     10.68 o 
   3  42   2      114.94      119.68     10.85 o 
   4  42   2     1072.82     1081.25     62.85 o 
   5  42   2      179.41      195.45     14.76 o 
   6  42   2        2.71        3.07     13.93 o 
   7  42   2       52.68       53.15     11.43 o 
   8  42   2        0.09       -6.17      9.82 o 
   9  42   2       31.73       14.59     11.02 o 
  10  42   2       10.34        1.92     10.75 o 
  11  42   2      385.48      364.84     21.28 o 
 -12  43   2       49.44       38.57     15.00 o 
 -11  43   2      252.30      258.89     23.92 o 
 -10  43   2      705.09      674.18     33.92 o 
  -9  43   2     2000.10     1852.20     59.28 o 
  -8  43   2       13.94       24.28     13.93 o 
  -7  43   2       12.88       23.32     18.57 o 
  -6  43   2        5.79        3.93     11.43 o 
  -5  43   2       48.80       46.06     13.93 o 
  -4  43   2       56.65       90.70     15.35 o 
  -3  43   2      300.55      350.30     23.21 o 
  -2  43   2       36.43       77.49     14.64 o 
  -1  43   2       59.58       80.25     14.10 o 
   0  43   2      174.26      189.21     12.70 o 
   1  43   2      382.23      400.32     16.27 o 
   2  43   2      194.60      226.07     14.82 o 
   3  43   2        4.45        1.84      7.56 o 
   4  43   2        0.68       42.85     12.14 o 
   5  43   2        4.70        3.21     11.07 o 
   6  43   2       44.20       59.63     13.93 o 
   7  43   2       22.99       11.90      9.95 o 
   8  43   2        0.68       -2.54     18.57 o 
   9  43   2       34.86       28.49     11.46 o 
  10  43   2       26.67       16.70     11.94 o 
  11  43   2      193.09      200.70     35.53 o 
 -11  44   2       21.64        4.29     13.21 o 
 -10  44   2       49.71       44.99     15.71 o 
  -9  44   2      193.35      221.04     22.50 o 
  -8  44   2      464.98      467.07     28.21 o 
  -7  44   2      864.94      875.57     36.78 o 
  -6  44   2       22.72       45.35     14.28 o 
  -5  44   2      265.73      291.74     22.50 o 
  -4  44   2        5.54        8.57     11.43 o 
  -3  44   2       98.93       89.99     15.71 o 
  -2  44   2       29.98       62.49     14.64 o 
  -1  44   2      428.82      478.54     22.67 o 
   0  44   2        7.25       17.26      9.46 o 
   1  44   2       13.83       33.07      8.32 o 
   2  44   2        7.47       30.56      8.18 o 
   3  44   2       74.35       72.39     10.09 o 
   4  44   2     1330.15     1359.07     45.71 o 
   5  44   2      323.07      310.31     22.50 o 
   6  44   2      540.33      517.42     27.85 o 
   7  44   2        0.41      -10.00     10.00 o 
   8  44   2      151.34      149.70     15.35 o 
   9  44   2      525.70      515.28     23.15 o 
  10  44   2       25.42        0.87     11.23 o 
 -11  45   2       83.89      104.63     18.21 o 
 -10  45   2       17.33       20.71     14.28 o 
  -9  45   2      118.06      113.91     18.93 o 
  -8  45   2      904.20      861.65     37.85 o 
  -7  45   2      236.43      234.25     21.43 o 
  -6  45   2       61.46       34.28     14.28 o 
  -5  45   2      120.51      122.48     17.50 o 
  -4  45   2        1.33       -7.86     10.71 o 
  -3  45   2        0.45        6.43     11.78 o 
  -2  45   2       57.72       77.84     15.00 o 
  -1  45   2        0.13       -6.07     11.07 o 
   0  45   2       29.75       42.96      9.00 o 
   1  45   2        1.17       -7.32      7.32 o 
   2  45   2      164.63      201.11     13.32 o 
   3  45   2      160.41      177.46     13.00 o 
   4  45   2      956.52      995.20     38.21 o 
   5  45   2       31.05       42.14     13.21 o 
   6  45   2        3.35       10.71     11.78 o 
   7  45   2       78.85       66.78     15.35 o 
   8  45   2       53.39       53.56     14.64 o 
   9  45   2       40.68       54.63     15.71 o 
  10  45   2      151.00      185.95     22.32 o 
 -10  46   2       82.67       83.56     18.21 o 
  -9  46   2      415.33      390.29     27.50 o 
  -8  46   2     1952.53     1936.83     61.42 o 
  -7  46   2       22.75       22.50     13.93 o 
  -6  46   2        0.71       17.50     13.21 o 
  -5  46   2        4.66       25.00     12.86 o 
  -4  46   2      552.29      498.85     27.85 o 
  -3  46   2        0.00        8.21     11.43 o 
  -2  46   2      584.56      663.82     31.07 o 
  -1  46   2        8.27       27.85     12.86 o 
   0  46   2      588.43      632.82     20.69 o 
   1  46   2       56.37       67.36     10.21 o 
   2  46   2       30.33       63.26     15.53 o 
   3  46   2      215.07      244.41     14.64 o 
   4  46   2       19.46       49.99     13.21 o 
   5  46   2        9.47       10.71     11.43 o 
   6  46   2       44.89       73.92     15.35 o 
   7  46   2       30.30        6.78     12.14 o 
   8  46   2      194.72      188.18     21.07 o 
   9  46   2      110.22      117.12     19.28 o 
 -10  47   2      529.93      558.84     32.49 o 
  -9  47   2       96.19       86.77     17.50 o 
  -8  47   2      270.45      286.03     24.64 o 
  -7  47   2      293.11      291.74     23.92 o 
  -6  47   2      636.04      665.97     33.21 o 
  -5  47   2       15.43       23.57     13.21 o 
  -4  47   2        1.56       -7.50     11.78 o 
  -3  47   2      195.47      203.90     20.35 o 
  -2  47   2       49.43       43.92     14.28 o 
  -1  47   2      130.89      149.62     18.57 o 
   0  47   2      793.92      858.19     51.42 o 
   1  47   2       20.07       28.52      8.79 o 
   2  47   2      411.35      469.93     18.55 o 
   3  47   2      170.56      173.54     18.57 o 
   4  47   2       12.06       -7.50     10.71 o 
   5  47   2        1.29        0.36     11.07 o 
   6  47   2       11.74       27.50     13.21 o 
   7  47   2        7.49        9.64     12.86 o 
   8  47   2        5.79        2.86     12.50 o 
   9  47   2      230.60      243.89     23.92 o 
  -9  48   2       97.16      108.91     18.93 o 
  -8  48   2        2.25       -2.86     12.86 o 
  -7  48   2        8.86       21.78     14.64 o 
  -6  48   2       95.58      123.55     18.57 o 
  -5  48   2      173.66      233.18     21.78 o 
  -4  48   2       30.91       45.35     14.64 o 
  -3  48   2       42.88       57.49     15.00 o 
  -2  48   2        4.85       10.00     12.50 o 
  -1  48   2        0.56        1.79     12.50 o 
   0  48   2      660.00      660.37     21.78 o 
   1  48   2      213.92      238.06     15.18 o 
   2  48   2      173.55      187.07     20.35 o 
   3  48   2      194.99      195.68     19.28 o 
   4  48   2        0.07        2.50     11.07 o 
   5  48   2       12.20        6.43     11.78 o 
   6  48   2       31.80       54.99     14.64 o 
   7  48   2        0.70       -4.29     11.43 o 
   8  48   2       22.38       35.71     15.00 o 
  -8  49   2        2.68       11.78     13.57 o 
  -7  49   2        3.91        4.29     13.21 o 
  -6  49   2        2.70       13.21     13.57 o 
  -5  49   2     1411.60     1479.05     51.42 o 
  -4  49   2        0.19        0.71     12.50 o 
  -3  49   2       58.21       79.63     15.71 o 
  -2  49   2        7.17        3.57     12.14 o 
  -1  49   2       23.95       38.92     13.93 o 
   0  49   2        0.26       36.07     14.28 o 
   1  49   2      127.13      152.54     21.07 o 
   2  49   2       71.21       92.26     11.35 o 
   3  49   2       43.98       68.20     14.64 o 
   4  49   2       18.61       10.36     12.14 o 
   5  49   2       25.91       41.06     13.93 o 
   6  49   2      385.23      422.43     27.14 o 
   7  49   2       21.23       30.00     14.28 o 
   8  49   2       43.12       66.42     16.78 o 
  -8  50   2        5.15       -1.43     13.21 o 
  -7  50   2       14.44        1.07     13.93 o 
  -6  50   2      336.66      326.38     25.35 o 
  -5  50   2      123.59      148.55     20.00 o 
  -4  50   2       15.43       30.00     14.28 o 
  -3  50   2       12.62       19.28     13.21 o 
  -2  50   2        9.65       12.86     12.86 o 
  -1  50   2        1.50        7.14     12.14 o 
   0  50   2        4.82       -3.57     12.50 o 
   1  50   2       69.26       84.89     13.21 o 
   2  50   2      730.44      732.72     23.48 o 
   3  50   2        7.37       36.07     13.21 o 
   4  50   2       15.69        5.00     11.78 o 
   5  50   2      128.18      123.55     17.85 o 
   6  50   2        9.09       38.57     14.28 o 
   7  50   2       11.74       31.07     14.28 o 
  -7  51   2      134.51      135.69     20.00 o 
  -6  51   2      988.31      987.34     41.78 o 
  -5  51   2        0.31       -1.07     12.86 o 
  -4  51   2      273.17      264.24     22.85 o 
  -3  51   2        1.15       -4.64     11.78 o 
  -2  51   2      206.55      268.89     22.50 o 
  -1  51   2        1.38        5.00     11.78 o 
   0  51   2      160.58      187.47     20.35 o 
   1  51   2       67.04       90.13     11.58 o 
   2  51   2        2.67       28.92     12.86 o 
   3  51   2      219.17      234.25     21.78 o 
   4  51   2      252.98      271.74     22.50 o 
   5  51   2       29.71       40.35     13.93 o 
   6  51   2        4.37       17.50     12.86 o 
  -6  52   2      250.88      257.10     24.64 o 
  -5  52   2       35.33       18.57     13.93 o 
  -4  52   2       21.98       40.71     15.00 o 
  -3  52   2      166.44      240.32     23.21 o 
  -2  52   2       46.34       48.56     15.35 o 
  -1  52   2       60.76       69.63     15.71 o 
   0  52   2       46.21       58.92     16.07 o 
   1  52   2      200.31      242.82     22.85 o 
   2  52   2      356.10      430.29     26.78 o 
   3  52   2       30.16       47.49     14.28 o 
   4  52   2        0.74        7.86     11.78 o 
   5  52   2       58.54       64.28     15.35 o 
  -5  53   2      200.21      228.89     23.57 o 
  -4  53   2        4.09      -12.14     12.14 o 
  -3  53   2       84.45      139.26     19.28 o 
  -2  53   2       11.27        8.93     13.57 o 
  -1  53   2       26.95       61.06     15.35 o 
   0  53   2       42.18       29.64     14.28 o 
   1  53   2      256.94      313.88     23.92 o 
   2  53   2     1301.82     1308.01     47.14 o 
   3  53   2        5.06       32.85     13.93 o 
   4  53   2       28.30       53.21     14.64 o 
  -3  54   2       62.47       68.92     16.78 o 
  -2  54   2        1.00       13.93     13.57 o 
  -1  54   2       85.54      134.98     19.28 o 
   0  54   2        0.81       13.21     13.57 o 
   2  54   2        0.00       27.50     12.86 o 
 -19   1   3       83.89      122.65     15.96 o 
 -18   1   3        0.93        9.95     11.86 o 
 -17   1   3        0.53        9.35     11.33 o 
 -16   1   3        5.50        8.75     10.86 o 
 -15   1   3      120.45      111.86     13.63 o 
 -14   1   3        7.02       14.08      9.47 o 
 -13   1   3        1.22       -4.90      7.70 o 
 -12   1   3      153.15      150.38     12.11 o 
 -11   1   3        0.54       -5.93      5.93 o 
 -10   1   3      239.98      198.67      9.18 o 
  -9   1   3       18.39       16.78      2.29 o 
  -8   1   3        8.16       12.88      2.71 o 
  -7   1   3      627.67      688.44      7.77 o 
  -6   1   3     1450.15     1492.52     13.60 o 
  -5   1   3     1960.41     2363.85     18.76 o 
  -4   1   3        2.31        1.24      1.77 o 
  -3   1   3     2442.81     2621.71     40.78 o 
  -2   1   3      525.04      554.91     15.71 o 
  -1   1   3     1516.84     1549.78     22.13 o 
   0   1   3     3255.12     3513.48     45.57 o 
   1   1   3     2572.43     2541.75     25.43 o 
   2   1   3     7793.35     8119.28     59.12 o 
   3   1   3     2493.01     2590.13     17.57 o 
   4   1   3      152.82      158.34      2.42 o 
   5   1   3      161.07      161.67      3.20 o 
   6   1   3      197.50      184.39      3.07 o 
   7   1   3       84.77       95.68      2.58 o 
   8   1   3      233.49      254.56      4.79 o 
   9   1   3        7.73       -1.11      2.96 o 
  10   1   3       16.08       27.17      4.90 o 
  11   1   3      131.46      131.47      7.35 o 
  12   1   3      143.00      165.95      8.31 o 
  13   1   3      222.27      227.23      9.81 o 
  14   1   3       13.87       13.09     11.50 o 
  15   1   3       38.06       53.39     26.25 o 
  16   1   3        7.59        9.64     14.64 o 
  17   1   3      124.08      134.90     22.14 o 
  18   1   3       54.06       20.78     21.43 o 
 -19   2   3       60.14       78.65     15.78 o 
 -18   2   3       19.33       39.73     13.24 o 
 -17   2   3       20.99       29.53     12.50 o 
 -16   2   3       42.68       39.03     12.09 o 
 -15   2   3       15.43       27.50     10.60 o 
 -14   2   3      107.71      113.60     13.00 o 
 -13   2   3      370.74      262.58     15.78 o 
 -12   2   3      702.70      569.60     20.20 o 
 -11   2   3      464.99      374.94     15.91 o 
 -10   2   3        9.24        4.06      6.01 o 
  -9   2   3     1140.75     1129.37     12.55 o 
  -8   2   3        7.11        5.51      1.86 o 
  -7   2   3      593.51      619.30      6.64 o 
  -6   2   3      853.16      914.66      8.53 o 
  -5   2   3     3059.19     3490.15     28.66 o 
  -4   2   3     1140.34     1287.78     16.73 o 
  -3   2   3     2683.28     2736.33     35.82 o 
  -2   2   3      113.71      112.79      6.32 o 
  -1   2   3     3110.63     3145.10     50.63 o 
   0   2   3      998.82      956.64     14.58 o 
   1   2   3      717.52      760.58     11.58 o 
   2   2   3      409.36      420.96      4.38 o 
   3   2   3     2037.42     1989.95     13.97 o 
   4   2   3     3670.97     3579.15     23.10 o 
   5   2   3      497.41      551.15      6.27 o 
   6   2   3      415.11      407.15      4.65 o 
   7   2   3       39.36       36.66      1.91 o 
   8   2   3      167.18      150.28      4.24 o 
   9   2   3        1.11       -2.78      2.78 o 
  10   2   3      420.09      399.05     10.58 o 
  11   2   3      102.47      117.27      8.50 o 
  12   2   3        0.96        3.95      5.05 o 
  13   2   3        9.47       12.21      5.72 o 
  14   2   3       50.76       50.66      8.84 o 
  15   2   3        3.70       14.09     13.38 o 
  16   2   3        4.43        9.46     14.64 o 
  17   2   3        2.57       -2.34     14.76 o 
  18   2   3       10.54        4.78     15.74 o 
 -19   3   3       47.13       72.65     15.53 o 
 -18   3   3        4.39       26.85     25.00 o 
 -17   3   3      181.41      202.29     18.39 o 
 -16   3   3        3.21       10.03     10.85 o 
 -15   3   3        1.48       29.17     10.46 o 
 -14   3   3       62.29       35.35     10.22 o 
 -13   3   3       78.71       72.50     10.73 o 
 -12   3   3      426.46      336.58     16.27 o 
 -11   3   3       41.35       20.52     11.07 o 
 -10   3   3       14.76       13.58      3.89 o 
  -9   3   3      119.88       90.80      3.88 o 
  -8   3   3        2.45        0.74      1.82 o 
  -7   3   3      454.26      408.24      5.10 o 
  -6   3   3     1349.14     1464.10     12.42 o 
  -5   3   3     6279.93     6773.15     54.02 o 
  -4   3   3      564.50      650.20     11.13 o 
  -3   3   3      317.82      303.89      7.99 o 
  -2   3   3       49.08       47.11      2.86 o 
  -1   3   3      800.85      752.60     15.35 o 
   0   3   3     6686.65     7151.04     76.14 o 
   1   3   3       18.85       14.12      1.45 o 
   2   3   3     5696.51     5919.60     41.46 o 
   3   3   3      454.59      411.14      4.05 o 
   4   3   3       31.51       40.01      2.40 o 
   5   3   3       40.58       52.22      1.84 o 
   6   3   3      356.92      373.80      4.32 o 
   7   3   3       15.79       12.13      1.54 o 
   8   3   3       31.19       32.21      2.40 o 
   9   3   3      155.99      156.56      5.63 o 
  10   3   3      157.87      176.55      7.84 o 
  11   3   3      205.22      212.58      8.80 o 
  12   3   3      178.86      203.99     10.57 o 
  13   3   3       64.08       62.88      8.25 o 
  14   3   3        0.04       -3.40      8.63 o 
  15   3   3        2.93       -7.07     12.75 o 
  16   3   3        8.54       12.60     14.39 o 
  17   3   3       18.77       10.22     15.14 o 
  18   3   3        0.87      -22.85     22.85 o 
 -19   4   3      457.00      472.13     41.24 o 
 -18   4   3       46.37       52.98     16.43 o 
 -17   4   3        1.19        0.73     11.23 o 
 -16   4   3       56.16       76.95     22.50 o 
 -15   4   3        3.88       12.42      9.70 o 
 -14   4   3        0.00       -0.50      9.64 o 
 -13   4   3      353.49      305.21     16.50 o 
 -12   4   3      149.48      138.72     22.32 o 
 -11   4   3      573.50      524.64     14.49 o 
 -10   4   3      730.74      636.61     14.51 o 
  -9   4   3      231.94      227.79      5.07 o 
  -8   4   3      873.74      879.76     10.18 o 
  -7   4   3      526.34      587.91      6.46 o 
  -6   4   3     8701.53    10008.66     73.40 o 
  -5   4   3      205.30      229.47      3.88 o 
  -4   4   3        3.16        1.19      0.88 o 
  -3   4   3      763.72      803.73     10.48 o 
  -2   4   3      419.56      436.00      7.89 o 
  -1   4   3       20.36       28.14      5.71 o 
   0   4   3     1406.64     1441.58     20.03 o 
   1   4   3     4838.28     4881.42     40.43 o 
   2   4   3        0.02        1.27      1.48 o 
   3   4   3       17.02       23.98      1.27 o 
   4   4   3     3957.08     4138.83     26.56 o 
   5   4   3     2446.08     2525.08     20.23 o 
   6   4   3      145.62      131.37      2.75 o 
   7   4   3       54.12       74.39      2.28 o 
   8   4   3      232.38      244.90      4.80 o 
   9   4   3       18.20       14.44      3.29 o 
  10   4   3      180.29      187.20      7.98 o 
  11   4   3       40.46       47.70      5.65 o 
  12   4   3      275.37      288.40     14.28 o 
  13   4   3        0.85        1.20      5.29 o 
  14   4   3       31.45       25.91      8.36 o 
  15   4   3       43.14       33.54     14.01 o 
  16   4   3      218.16      261.49     25.71 o 
  17   4   3       19.08       19.83     15.71 o 
  18   4   3       66.04       30.35     25.00 o 
 -19   5   3       40.79      103.91     22.14 o 
 -18   5   3       29.81       65.90     14.33 o 
 -17   5   3      115.04      121.36     15.65 o 
 -16   5   3       13.18       13.32     11.08 o 
 -15   5   3      313.52      310.78     18.55 o 
 -14   5   3      459.84      324.41     17.79 o 
 -13   5   3       13.13        3.64     13.03 o 
 -12   5   3        9.45        7.18      7.78 o 
 -11   5   3      188.74      148.11      8.91 o 
 -10   5   3        0.87        1.87      3.62 o 
  -9   5   3        4.53        1.05      2.28 o 
  -8   5   3      894.16      963.35     10.94 o 
  -7   5   3      360.21      365.84      4.56 o 
  -6   5   3      497.15      666.77      6.76 o 
  -5   5   3      381.89      407.24      5.94 o 
  -4   5   3       90.44       84.91      2.16 o 
  -3   5   3      120.32      133.15      2.72 o 
  -2   5   3     1370.93     1382.37     14.98 o 
  -1   5   3      312.85      308.67      6.44 o 
   0   5   3      142.33      150.90      4.78 o 
   1   5   3    19010.71    19633.12    157.50 o 
   2   5   3     4266.22     4429.23     31.45 o 
   3   5   3      156.60      169.45      2.60 o 
   4   5   3     5064.28     5385.95     34.10 o 
   5   5   3      877.64      911.12      7.46 o 
   6   5   3      229.52      225.17      3.40 o 
   7   5   3       23.83       22.04      1.72 o 
   8   5   3       99.10      117.47      3.46 o 
   9   5   3       14.63       16.28      3.33 o 
  10   5   3       29.82       28.98      4.85 o 
  11   5   3        7.35        3.18      5.41 o 
  12   5   3     1304.43     1269.63     21.12 o 
  13   5   3       11.93        4.30      5.51 o 
  14   5   3        0.02       -0.47      7.34 o 
  15   5   3        0.19       -7.65      7.65 o 
  16   5   3      504.86      516.09     25.87 o 
  17   5   3        0.00       -9.28     21.43 o 
  18   5   3        0.01       -8.93     22.85 o 
 -19   6   3       29.07       76.82     23.75 o 
 -18   6   3      269.49      298.15     20.70 o 
 -17   6   3        0.90        4.37     11.74 o 
 -16   6   3      283.21      270.84     18.92 o 
 -15   6   3        7.96        6.12      9.84 o 
 -14   6   3       24.40       28.71     10.09 o 
 -13   6   3       53.55       55.71     10.17 o 
 -12   6   3        1.14       -4.33      9.64 o 
 -11   6   3      304.63      277.48     11.43 o 
 -10   6   3     1576.28     1533.00     22.61 o 
  -9   6   3      204.26      205.55      6.02 o 
  -8   6   3        1.49        0.63      1.90 o 
  -7   6   3       71.51      131.77      2.91 o 
  -6   6   3     1318.36     1461.16     12.51 o 
  -5   6   3     1196.15     1250.16     10.68 o 
  -4   6   3     2216.91     2375.89     22.42 o 
  -3   6   3      980.75     1083.45      9.41 o 
  -2   6   3      265.15      287.04      5.49 o 
  -1   6   3     1127.22     1181.39     16.97 o 
   0   6   3      450.41      478.41      6.29 o 
   1   6   3     7797.22     7884.79     87.01 o 
   2   6   3        0.08        3.65      1.27 o 
   3   6   3       51.15       55.76      1.70 o 
   4   6   3     4138.02     4488.41     28.74 o 
   5   6   3     1565.79     1576.51     11.49 o 
   6   6   3      923.49      914.50      7.75 o 
   7   6   3      553.76      508.79      5.48 o 
   8   6   3        2.68        2.74      1.29 o 
   9   6   3       20.50       22.83      3.35 o 
  10   6   3        1.06       -1.61      5.57 o 
  11   6   3       84.76       79.95      6.50 o 
  12   6   3       11.11       47.17      6.22 o 
  13   6   3       42.41       49.34      8.43 o 
  14   6   3       94.86       82.24     10.28 o 
  15   6   3        5.77        5.71      8.46 o 
  16   6   3      512.92      543.22     26.36 o 
  17   6   3       39.98       54.99     24.64 o 
  18   6   3      261.02      296.02     34.64 o 
 -19   7   3        0.53       44.64     20.71 o 
 -18   7   3      204.29      237.28     19.65 o 
 -17   7   3      116.29      118.38     15.66 o 
 -16   7   3        0.45       17.82     13.03 o 
 -15   7   3        5.66       -5.09     10.89 o 
 -14   7   3       60.70       48.29     10.73 o 
 -13   7   3      482.52      381.68     18.16 o 
 -12   7   3      172.37      148.94     17.85 o 
 -11   7   3      580.93      489.35     17.37 o 
 -10   7   3      379.66      335.74      8.10 o 
  -9   7   3      561.17      455.09     12.56 o 
  -8   7   3      192.76      196.30      6.97 o 
  -7   7   3     4255.15     4111.70     31.88 o 
  -6   7   3       39.59       39.41      2.19 o 
  -5   7   3       13.48       21.40      1.27 o 
  -4   7   3       42.79       51.79      2.05 o 
  -3   7   3      149.59      115.47      3.02 o 
  -2   7   3       94.47      107.65      2.01 o 
  -1   7   3      541.10      600.34      8.36 o 
   0   7   3      160.40      167.31      3.71 o 
   1   7   3      409.05      439.53      6.28 o 
   2   7   3       24.12       17.67      1.29 o 
   3   7   3      339.60      349.75      3.92 o 
   4   7   3       28.26       37.20      1.59 o 
   5   7   3     2094.96     2232.78     15.49 o 
   6   7   3     1339.92     1372.21     10.59 o 
   7   7   3        2.20        3.28      1.48 o 
   8   7   3       50.80       52.76      2.65 o 
   9   7   3        2.62        4.53      2.11 o 
  10   7   3        3.74        3.30      6.18 o 
  11   7   3       54.98       54.45      5.86 o 
  12   7   3      626.91      631.31     22.01 o 
  13   7   3       67.97       77.14      9.34 o 
  14   7   3       57.89       61.66      9.36 o 
  15   7   3        3.55       30.75     11.20 o 
  16   7   3       35.04       51.42     23.57 o 
  17   7   3       29.46       45.35     23.92 o 
 -19   8   3       77.82      110.61     16.72 o 
 -18   8   3        6.52       22.87     14.46 o 
 -17   8   3       41.00       64.74     13.75 o 
 -16   8   3        2.04       11.33     11.29 o 
 -15   8   3       17.51       21.96     16.25 o 
 -14   8   3        5.79        3.51      8.64 o 
 -13   8   3      157.44      132.62     12.59 o 
 -12   8   3       39.90       29.78     10.18 o 
 -11   8   3      953.20      881.61     15.74 o 
 -10   8   3      720.45      617.28     11.17 o 
  -9   8   3       86.53       89.65      4.10 o 
  -8   8   3      108.55      108.01      3.64 o 
  -7   8   3     7461.01     7421.76     55.52 o 
  -6   8   3      347.53      417.86      5.03 o 
  -5   8   3      426.87      422.10      5.30 o 
  -4   8   3      102.47      114.14      2.83 o 
  -3   8   3        3.00        0.60      1.19 o 
  -2   8   3     3255.97     3512.26     44.47 o 
  -1   8   3       13.93       12.65      2.47 o 
   0   8   3     2462.24     2513.87     25.82 o 
   1   8   3      409.83      436.83      5.46 o 
   2   8   3     6046.46     6325.94     44.69 o 
   3   8   3        1.44        2.79      1.10 o 
   4   8   3      534.02      576.16      5.16 o 
   5   8   3     4522.72     4681.27     30.25 o 
   6   8   3      479.96      495.13      5.23 o 
   7   8   3       36.36       43.92      2.04 o 
   8   8   3      223.07      237.95      4.57 o 
   9   8   3      135.64      137.40      4.87 o 
  10   8   3        0.82        0.65      4.54 o 
  11   8   3       44.06       51.36      5.55 o 
  12   8   3      432.59      437.64     12.14 o 
  13   8   3       14.12        3.33      9.15 o 
  14   8   3       42.30       50.36      9.32 o 
  15   8   3      616.21      616.53     23.18 o 
  16   8   3      199.18      175.69     29.28 o 
  17   8   3       14.28      -21.07     21.07 o 
 -19   9   3       71.76      105.40     15.90 o 
 -18   9   3        0.83       16.48     20.71 o 
 -17   9   3       64.51       74.61     26.60 o 
 -16   9   3       25.15       26.22     11.84 o 
 -15   9   3      245.56      257.79     17.51 o 
 -14   9   3        9.60        4.56      8.83 o 
 -13   9   3        0.48        5.06      8.29 o 
 -12   9   3     1110.92      908.16     26.36 o 
 -11   9   3      110.72      117.67      7.01 o 
 -10   9   3     8071.91     7691.45     83.29 o 
  -9   9   3      742.81      672.29     10.09 o 
  -8   9   3      972.25     1004.65     12.57 o 
  -7   9   3      845.84      806.72      8.32 o 
  -6   9   3      281.66      253.91      3.81 o 
  -5   9   3        3.79        1.73      1.03 o 
  -4   9   3        8.32       -0.62      1.10 o 
  -3   9   3       18.79       19.50      1.45 o 
  -2   9   3      260.89      327.29      7.32 o 
  -1   9   3       70.01       77.02      3.31 o 
   0   9   3    13417.77    14004.34    134.00 o 
   1   9   3      640.10      674.94      6.21 o 
   2   9   3      553.64      535.28      5.33 o 
   3   9   3       41.42       34.16      1.38 o 
   4   9   3      339.08      332.14      3.69 o 
   5   9   3     3656.99     3893.01     25.56 o 
   6   9   3       18.58       11.75      1.56 o 
   7   9   3      688.97      748.94      7.38 o 
   8   9   3       80.01       74.02      2.94 o 
   9   9   3        0.40        1.48      2.75 o 
  10   9   3       76.42       92.42      6.27 o 
  11   9   3        6.00        3.19      3.36 o 
  12   9   3        0.00       12.03      4.61 o 
  13   9   3       91.20       93.84      9.63 o 
  14   9   3       50.03       55.83     11.07 o 
  15   9   3      742.32      711.99     25.00 o 
  16   9   3      308.59      328.88     34.64 o 
  17   9   3        1.80      -17.14     21.43 o 
 -19  10   3      106.67      165.16     34.99 o 
 -18  10   3       63.86      103.20     38.39 o 
 -17  10   3      428.38      412.73     22.57 o 
 -16  10   3        4.49        1.78     11.18 o 
 -15  10   3      514.29      482.59     22.04 o 
 -14  10   3       28.24       24.59      9.95 o 
 -13  10   3       27.98       30.70     13.39 o 
 -12  10   3      187.31      191.95      9.52 o 
 -11  10   3     3036.33     2726.40     35.62 o 
 -10  10   3     1192.57     1141.69     16.50 o 
  -9  10   3     1212.04     1095.32     15.51 o 
  -8  10   3      748.37      819.33     10.20 o 
  -7  10   3      104.50       97.15      4.10 o 
  -6  10   3        4.03       -0.78      1.23 o 
  -5  10   3      174.63      230.69      3.53 o 
  -4  10   3      387.98      405.63      4.60 o 
  -3  10   3      130.06      170.73      3.18 o 
  -2  10   3     3047.56     3556.33     32.81 o 
  -1  10   3       32.98       41.23      3.20 o 
   0  10   3      160.89      200.61      4.39 o 
   1  10   3      249.80      255.04      3.06 o 
   2  10   3      994.04     1068.11      9.53 o 
   3  10   3        0.01       -0.94      0.94 o 
   4  10   3     1521.49     1606.88     11.50 o 
   5  10   3      498.43      610.24      6.17 o 
   6  10   3       82.20       92.07      2.46 o 
   7  10   3      135.44      191.36      3.85 o 
   8  10   3      354.88      414.27      6.82 o 
   9  10   3       14.10       19.93      3.40 o 
  10  10   3        4.32       -2.92      4.02 o 
  11  10   3      206.69      201.11      8.71 o 
  12  10   3       80.30       74.76     10.37 o 
  13  10   3       93.72      103.73     11.88 o 
  14  10   3        0.97       16.44     21.25 o 
  15  10   3      116.43      173.59     25.00 o 
  16  10   3      100.41      153.20     36.78 o 
  17  10   3       40.72      107.48     26.78 o 
 -18  11   3      127.56      137.24     28.92 o 
 -17  11   3      108.77      165.99     17.23 o 
 -16  11   3      128.24      151.78     20.18 o 
 -15  11   3      100.15      127.85     14.44 o 
 -14  11   3       10.24        4.75      9.09 o 
 -13  11   3      247.51      208.12     24.64 o 
 -12  11   3      294.62      280.13     11.60 o 
 -11  11   3     1134.92     1022.09     20.20 o 
 -10  11   3     4097.70     3755.73     51.61 o 
  -9  11   3      798.22      780.28     12.54 o 
  -8  11   3       25.58       30.24      2.61 o 
  -7  11   3      199.67      230.74      5.38 o 
  -6  11   3       49.50       44.71      2.29 o 
  -5  11   3     1461.74     1719.20     15.07 o 
  -4  11   3        7.84       17.20      1.21 o 
  -3  11   3      465.54      536.97      5.30 o 
  -2  11   3     1023.47     1155.20     11.40 o 
  -1  11   3     1083.47     1168.60     13.69 o 
   0  11   3     4725.27     4987.38     37.53 o 
   1  11   3      386.99      392.20      4.15 o 
   2  11   3     1046.01     1027.57      8.85 o 
   3  11   3       68.03       57.10      1.84 o 
   4  11   3      807.59      873.53      6.86 o 
   5  11   3      255.64      273.32      3.48 o 
   6  11   3      592.49      561.87      5.53 o 
   7  11   3      286.99      284.66      4.34 o 
   8  11   3      896.47      852.78     11.16 o 
   9  11   3       55.74       61.13      4.60 o 
  10  11   3        0.04        1.90      4.54 o 
  11  11   3        3.83        0.84      5.57 o 
  12  11   3       73.39       72.74     10.50 o 
  13  11   3      857.02      750.60     23.93 o 
  14  11   3      450.96      454.78     20.20 o 
  15  11   3      312.97      340.03     18.89 o 
  16  11   3      407.65      379.86     22.50 o 
  17  11   3      136.11      126.77     28.21 o 
 -18  12   3        0.41       11.64     12.60 o 
 -17  12   3      250.85      283.93     20.16 o 
 -16  12   3      439.17      447.53     22.69 o 
 -15  12   3       34.83       51.92     11.83 o 
 -14  12   3      121.93      109.18     18.21 o 
 -13  12   3       96.54      112.03     12.20 o 
 -12  12   3      263.95      271.18     14.07 o 
 -11  12   3       33.59       32.66      5.35 o 
 -10  12   3     1525.99     1413.78     21.65 o 
  -9  12   3     3248.35     2966.03     33.57 o 
  -8  12   3      813.27      740.44     10.54 o 
  -7  12   3       46.72       43.65      2.89 o 
  -6  12   3       59.17       73.32      3.10 o 
  -5  12   3      209.48      277.47      3.99 o 
  -4  12   3      340.85      354.45      4.61 o 
  -3  12   3        4.19        8.85      1.20 o 
  -2  12   3      455.05      584.55      7.11 o 
  -1  12   3      681.82      619.60      5.51 o 
   0  12   3      719.61      883.92      7.90 o 
   1  12   3      184.59      178.18      2.84 o 
   2  12   3      162.28      149.50      2.64 o 
   3  12   3       10.49        7.92      0.99 o 
   4  12   3      613.81      619.23      5.42 o 
   5  12   3       46.38       61.37      1.91 o 
   6  12   3      227.28      278.45      6.09 o 
   7  12   3       11.51       17.28      1.87 o 
   8  12   3      968.17      976.26     12.23 o 
   9  12   3      310.31      320.87      7.47 o 
  10  12   3       33.16       31.34      4.36 o 
  11  12   3       49.81       42.69      6.41 o 
  12  12   3       13.96       14.33      8.31 o 
  13  12   3      225.38      253.09     15.65 o 
  14  12   3        1.54       29.33     10.20 o 
  15  12   3      220.29      236.53     16.90 o 
  16  12   3       59.45       76.06     12.95 o 
  17  12   3       22.89       17.50     23.21 o 
 -18  13   3        5.24       22.08     12.78 o 
 -17  13   3      226.01      276.74     20.30 o 
 -16  13   3      262.17      269.44     19.11 o 
 -15  13   3      178.82      223.62     32.14 o 
 -14  13   3       27.63       33.27     13.03 o 
 -13  13   3        7.45       15.95      9.09 o 
 -12  13   3      884.40      795.01     15.88 o 
 -11  13   3       21.63       16.19      5.09 o 
 -10  13   3     2678.22     2494.11     33.08 o 
  -9  13   3     2395.63     2281.64     27.33 o 
  -8  13   3      771.47      689.75      8.86 o 
  -7  13   3      142.40      150.73      4.33 o 
  -6  13   3      128.16      116.95      2.78 o 
  -5  13   3       12.91       13.11      1.19 o 
  -4  13   3       49.52       45.05      1.58 o 
  -3  13   3     1389.84     1565.51     12.45 o 
  -2  13   3     8567.32     9812.36     69.32 o 
  -1  13   3       12.37       13.56      1.15 o 
   0  13   3       61.62       60.58      1.85 o 
   1  13   3       83.62       83.45      2.15 o 
   2  13   3       25.52       22.40      1.53 o 
   3  13   3      160.14      175.97      2.62 o 
   4  13   3     1773.18     1901.96     13.55 o 
   5  13   3      176.41      218.15      3.21 o 
   6  13   3     4906.11     5041.40     32.90 o 
   7  13   3       43.39       46.30      2.40 o 
   8  13   3      608.44      617.05      9.29 o 
   9  13   3        0.00        3.55      2.96 o 
  10  13   3       33.44       32.10      4.76 o 
  11  13   3       29.48       44.01      8.57 o 
  12  13   3      339.80      312.20     16.12 o 
  13  13   3      275.93      293.96     16.69 o 
  14  13   3      378.04      362.50     32.49 o 
  15  13   3      187.26      174.12     17.85 o 
  16  13   3        1.55        3.26     15.89 o 
  17  13   3      347.20      337.45     35.35 o 
 -18  14   3      203.87      199.02     48.39 o 
 -17  14   3       15.18       40.52     13.62 o 
 -16  14   3       94.76      140.21     15.56 o 
 -15  14   3       77.82       88.73     13.32 o 
 -14  14   3       85.96      115.96     13.11 o 
 -13  14   3       72.96       73.26      7.72 o 
 -12  14   3       12.91        9.10      7.11 o 
 -11  14   3      141.34      142.02      7.64 o 
 -10  14   3     1702.37     1543.48     23.23 o 
  -9  14   3     2715.38     2650.01     27.62 o 
  -8  14   3      166.02      150.49      4.22 o 
  -7  14   3       39.45       40.41      2.06 o 
  -6  14   3     3968.93     3795.96     29.95 o 
  -5  14   3        0.58        0.78      1.20 o 
  -4  14   3      105.83      151.98      2.59 o 
  -3  14   3      202.50      201.93      2.69 o 
  -2  14   3     3813.08     4191.74     31.26 o 
  -1  14   3      465.24      582.73      5.34 o 
   0  14   3     9892.45    11069.15     81.63 o 
   1  14   3      467.27      483.74      5.44 o 
   2  14   3     2955.98     3017.58     24.04 o 
   3  14   3        4.48       16.97      1.30 o 
   4  14   3      660.09      656.35      6.25 o 
   5  14   3      678.30      723.94      6.58 o 
   6  14   3       35.45       49.41      2.78 o 
   7  14   3       53.64       62.97      2.73 o 
   8  14   3      408.12      428.98      7.64 o 
   9  14   3       84.30      101.37      5.95 o 
  10  14   3       21.18       11.12      3.63 o 
  11  14   3       22.08       23.76      5.76 o 
  12  14   3      110.85      114.09     11.76 o 
  13  14   3      529.44      510.15     20.72 o 
  14  14   3      117.88      131.79     13.57 o 
  15  14   3      121.22      134.88     14.44 o 
  16  14   3        2.86       -3.03     10.12 o 
  17  14   3       10.29       27.14     24.28 o 
 -18  15   3       82.91      115.03     16.32 o 
 -17  15   3      157.66      158.93     25.17 o 
 -16  15   3        3.41       15.78     11.80 o 
 -15  15   3      132.39      140.54     14.90 o 
 -14  15   3        1.32       -3.47      9.25 o 
 -13  15   3        1.64        7.03      6.34 o 
 -12  15   3      361.42      332.19     11.06 o 
 -11  15   3      557.46      550.21     12.94 o 
 -10  15   3      168.34      165.65      7.85 o 
  -9  15   3       44.51       65.50      3.82 o 
  -8  15   3     7874.79     7697.68     71.41 o 
  -7  15   3     1797.66     1684.30     15.84 o 
  -6  15   3     1104.22      967.08     10.54 o 
  -5  15   3      136.63      106.81      2.44 o 
  -4  15   3      226.27      249.04      3.52 o 
  -3  15   3        0.03        0.17      0.90 o 
  -2  15   3     9485.60    10701.89     71.14 o 
  -1  15   3       55.05       72.45      1.89 o 
   0  15   3      176.71      205.78      4.64 o 
   1  15   3      508.96      529.75      5.85 o 
   2  15   3       13.10       15.66      1.54 o 
   3  15   3      188.99      248.67      3.39 o 
   4  15   3      273.32      286.94      3.81 o 
   5  15   3       74.60       64.45      2.13 o 
   6  15   3     1943.88     1928.40     16.58 o 
   7  15   3       50.14       56.32      3.32 o 
   8  15   3      704.75      726.61     11.06 o 
   9  15   3       13.43       15.48      4.05 o 
  10  15   3      145.29      141.58      8.54 o 
  11  15   3        7.10        7.14      7.50 o 
  12  15   3        3.52       -7.31      7.31 o 
  13  15   3      137.08      193.09     14.86 o 
  14  15   3        2.91       -2.64      9.60 o 
  15  15   3       13.71        6.44     17.85 o 
  16  15   3        0.87       -1.51     10.40 o 
  17  15   3       12.71      -20.71     20.71 o 
 -18  16   3      130.33      156.30     23.57 o 
 -17  16   3      334.02      348.03     30.71 o 
 -16  16   3      117.29      128.92     24.10 o 
 -15  16   3      197.11      248.07     17.84 o 
 -14  16   3       79.51       88.18     12.66 o 
 -13  16   3        1.40       -2.78      5.58 o 
 -12  16   3      143.95      144.91     10.26 o 
 -11  16   3       40.37       37.09      5.68 o 
 -10  16   3      163.42      160.24      5.56 o 
  -9  16   3     2782.77     2726.08     28.60 o 
  -8  16   3     3178.63     3161.40     32.05 o 
  -7  16   3        0.31        0.51      1.52 o 
  -6  16   3       16.89       14.40      1.68 o 
  -5  16   3      174.59      135.87      2.87 o 
  -4  16   3        9.11        8.09      1.29 o 
  -3  16   3     4981.08     5899.77     42.73 o 
  -2  16   3      914.81     1051.39      8.23 o 
  -1  16   3     1959.57     1982.69     14.66 o 
   0  16   3     5353.20     5697.97     43.39 o 
   1  16   3     1140.47     1259.93     11.35 o 
   2  16   3       11.89        3.31      1.28 o 
   3  16   3      149.66      149.30      2.74 o 
   4  16   3      540.33      519.84      5.45 o 
   5  16   3     1490.44     1584.30     13.08 o 
   6  16   3      123.50      135.72      3.94 o 
   7  16   3        6.37        1.40      2.30 o 
   8  16   3      156.02      178.32      6.38 o 
   9  16   3       16.65       15.99      3.53 o 
  10  16   3       36.69       31.47      5.81 o 
  11  16   3      124.30      105.74      8.19 o 
  12  16   3       82.76       88.41     11.29 o 
  13  16   3       62.51      119.09     12.54 o 
  14  16   3        0.24       -8.28     17.32 o 
  15  16   3        1.07        4.32      9.83 o 
  16  16   3       19.59        8.28     10.97 o 
  17  16   3       99.58       95.78     19.64 o 
 -18  17   3       51.92       67.49     35.17 o 
 -17  17   3       67.62      115.31     19.64 o 
 -16  17   3      134.83      163.08     16.46 o 
 -15  17   3        4.59       23.82     11.41 o 
 -14  17   3       40.78       58.53     11.96 o 
 -13  17   3       41.36       29.19      6.82 o 
 -12  17   3       10.04        9.97      5.23 o 
 -11  17   3     1040.64      958.81     17.67 o 
 -10  17   3       18.84        8.83      6.34 o 
  -9  17   3     1635.93     1545.28     18.31 o 
  -8  17   3     3007.63     2893.80     29.90 o 
  -7  17   3      102.93       97.03      3.52 o 
  -6  17   3        3.18        2.09      1.50 o 
  -5  17   3      437.21      423.54      5.31 o 
  -4  17   3        8.87        8.37      1.33 o 
  -3  17   3      120.93      127.91      3.70 o 
  -2  17   3      654.79      584.31      5.37 o 
  -1  17   3       81.17      100.75      2.40 o 
   0  17   3      643.28      684.14      6.47 o 
   1  17   3        0.28        2.12      1.26 o 
   2  17   3       56.51       67.15      2.57 o 
   3  17   3      110.73      160.56      2.87 o 
   4  17   3        7.56        7.04      1.40 o 
   5  17   3      206.08      182.95      3.61 o 
   6  17   3       35.12       60.12      2.83 o 
   7  17   3        1.84       -2.00      2.13 o 
   8  17   3       32.14       38.94      4.01 o 
   9  17   3      760.02      773.27     16.85 o 
  10  17   3        9.00       11.73      5.41 o 
  11  17   3       33.56       36.38     10.00 o 
  12  17   3      247.39      266.13     15.92 o 
  13  17   3      854.85      848.66     26.59 o 
  14  17   3       29.49       32.94     10.84 o 
  15  17   3      254.93      266.74     33.21 o 
  16  17   3       85.35       88.25     13.68 o 
  17  17   3       10.01        2.73     24.46 o 
 -18  18   3      410.25      453.08     77.49 o 
 -17  18   3      197.35      212.73     20.35 o 
 -16  18   3      133.81      174.13     16.81 o 
 -15  18   3      406.01      412.33     21.20 o 
 -14  18   3        0.59       -3.30      9.35 o 
 -13  18   3       19.29        5.74      6.18 o 
 -12  18   3       72.47       78.96      7.69 o 
 -11  18   3        1.10        5.50      6.91 o 
 -10  18   3       94.19       89.99      6.66 o 
  -9  18   3      325.31      301.34      7.23 o 
  -8  18   3       81.79       72.50      5.38 o 
  -7  18   3      117.19      119.97      4.30 o 
  -6  18   3       31.26       62.17      2.70 o 
  -5  18   3        3.08        4.68      1.64 o 
  -4  18   3      274.28      244.56      3.80 o 
  -3  18   3       72.17       79.49      2.16 o 
  -2  18   3     2095.55     2450.01     17.97 o 
  -1  18   3      109.68      144.73      2.88 o 
   0  18   3      891.18     1014.46      8.75 o 
   1  18   3       58.65       34.79      1.86 o 
   2  18   3     1334.49     1290.45     11.99 o 
   3  18   3      302.82      351.55      4.36 o 
   4  18   3      772.28      777.27      7.59 o 
   5  18   3      813.02      852.72      8.87 o 
   6  18   3       36.21       40.43      2.47 o 
   7  18   3       53.31       66.59      4.26 o 
   8  18   3        0.09       -1.41      2.83 o 
   9  18   3       12.53       13.62      5.09 o 
  10  18   3       59.35       64.71      5.73 o 
  11  18   3        3.96       -1.07      9.11 o 
  12  18   3      797.68      743.84     24.19 o 
  13  18   3        2.60       39.01     10.15 o 
  14  18   3      767.15      699.82     25.19 o 
  15  18   3       66.18       83.44     25.35 o 
  16  18   3       73.17       83.71     22.14 o 
  17  18   3      126.94      127.22     15.45 o 
 -18  19   3        0.01        7.14     20.71 o 
 -17  19   3       33.39       54.95     13.81 o 
 -16  19   3       82.34      102.51     14.67 o 
 -15  19   3        3.57       35.36     11.40 o 
 -14  19   3       48.80       57.86     11.86 o 
 -13  19   3        2.50        6.09      6.28 o 
 -12  19   3       21.44       12.58      8.68 o 
 -11  19   3       79.22       76.78      7.63 o 
 -10  19   3      659.36      595.77     13.50 o 
  -9  19   3      203.10      182.44      7.57 o 
  -8  19   3      876.25      894.72     12.36 o 
  -7  19   3       56.89       58.09      3.67 o 
  -6  19   3      315.09      264.22      5.65 o 
  -5  19   3      276.73      252.45      4.76 o 
  -4  19   3       93.18      129.64      2.98 o 
  -3  19   3       84.54      161.75      2.94 o 
  -2  19   3        0.45        1.31      1.29 o 
  -1  19   3       37.34       50.55      1.84 o 
   0  19   3     1929.08     1776.47     13.76 o 
   1  19   3     1014.35     1056.99      9.67 o 
   2  19   3        7.30        2.26      1.21 o 
   3  19   3        5.08        4.54      1.40 o 
   4  19   3       38.18       55.33      2.23 o 
   5  19   3        1.96       -1.17      1.73 o 
   6  19   3      156.15      164.67      4.81 o 
   7  19   3      444.38      450.93      8.47 o 
   8  19   3        3.08       -2.48      2.48 o 
   9  19   3        1.88       -1.54      4.07 o 
  10  19   3        1.36        2.42      7.22 o 
  11  19   3       12.77        8.57      7.88 o 
  12  19   3      153.88      186.49     14.27 o 
  13  19   3      341.69      312.03     19.28 o 
  14  19   3      374.97      417.42     20.21 o 
  15  19   3       28.82       35.92     11.43 o 
  16  19   3       63.34       53.71     12.31 o 
 -18  20   3      246.23      227.11     30.00 o 
 -17  20   3        5.32       34.45     16.07 o 
 -16  20   3      285.45      328.58     25.35 o 
 -15  20   3        7.43        6.52     10.98 o 
 -14  20   3      116.76      137.11     10.86 o 
 -13  20   3       61.98       62.08      8.11 o 
 -12  20   3      226.14      221.96      9.78 o 
 -11  20   3      271.92      249.27      9.82 o 
 -10  20   3      496.23      440.03     11.65 o 
  -9  20   3        2.22       -0.39      3.78 o 
  -8  20   3      543.37      521.52      9.00 o 
  -7  20   3      358.62      274.32      6.38 o 
  -6  20   3        0.96       -1.07      2.11 o 
  -5  20   3       22.42       13.75      1.96 o 
  -4  20   3       47.07       63.07      3.02 o 
  -3  20   3       19.96        5.24      1.30 o 
  -2  20   3      117.34      107.57      2.58 o 
  -1  20   3      130.55      141.55      2.83 o 
   0  20   3      605.31      565.40      7.75 o 
   1  20   3      171.18      131.63      2.94 o 
   2  20   3      458.21      485.77      5.96 o 
   3  20   3       48.97       52.20      2.18 o 
   4  20   3     1779.08     1655.80     14.29 o 
   5  20   3      817.64      810.98      9.17 o 
   6  20   3       43.31       37.26      3.21 o 
   7  20   3      147.09      134.81      5.83 o 
   8  20   3        6.51        5.72      2.45 o 
   9  20   3       47.19       34.88      4.82 o 
  10  20   3       80.62       77.48      7.59 o 
  11  20   3       60.50       75.87     27.50 o 
  12  20   3      390.75      393.42     39.64 o 
  13  20   3       35.42       41.36     18.21 o 
  14  20   3       20.05       30.49     11.02 o 
  15  20   3      315.68      309.60     19.02 o 
  16  20   3       61.56       39.78     12.44 o 
 -17  21   3       37.44       57.85     22.50 o 
 -16  21   3        0.12        7.25     10.90 o 
 -15  21   3       12.60       20.20     11.14 o 
 -14  21   3        2.43        7.72      6.82 o 
 -13  21   3      100.78       95.07      9.03 o 
 -12  21   3       49.46       39.57      7.20 o 
 -11  21   3     1088.68     1007.44     18.77 o 
 -10  21   3       15.19       18.71      5.20 o 
  -9  21   3      427.40      390.80      9.65 o 
  -8  21   3      551.16      489.78     10.36 o 
  -7  21   3      306.91      316.92      6.90 o 
  -6  21   3      224.24      215.62      7.81 o 
  -5  21   3      386.11      261.86      5.75 o 
  -4  21   3       19.14       14.75      1.73 o 
  -3  21   3      293.85      296.24      5.09 o 
  -2  21   3        2.41        0.60      1.32 o 
  -1  21   3        1.30       -1.14      1.24 o 
   0  21   3       12.62       14.73      1.60 o 
   1  21   3     5627.51     5560.94     42.42 o 
   2  21   3       11.09       13.09      1.42 o 
   3  21   3        0.99        0.82      1.47 o 
   4  21   3     4663.52     4572.30     36.42 o 
   5  21   3      621.76      593.26      8.06 o 
   6  21   3       14.51       11.87      3.10 o 
   7  21   3        0.30       -0.23      3.49 o 
   8  21   3       28.73       19.46      6.34 o 
   9  21   3        0.08        3.42      4.11 o 
  10  21   3        0.20       -7.24      7.24 o 
  11  21   3        0.60        8.72     10.18 o 
  12  21   3       71.18       71.60     11.19 o 
  13  21   3       81.79       81.58     12.38 o 
  14  21   3      186.73      175.55     15.45 o 
  15  21   3      308.65      296.32     18.89 o 
  16  21   3        8.37        1.28     10.47 o 
 -17  22   3       24.97       45.35     21.78 o 
 -16  22   3      703.46      673.46     40.35 o 
 -15  22   3        8.15       29.73     11.16 o 
 -14  22   3       21.45       28.89      7.73 o 
 -13  22   3       45.94       43.96     10.11 o 
 -12  22   3       40.08       35.93      6.36 o 
 -11  22   3      590.37      541.81     13.69 o 
 -10  22   3       54.56       52.25      6.06 o 
  -9  22   3        1.15       -2.89      3.78 o 
  -8  22   3      692.14      551.54     11.09 o 
  -7  22   3     2077.69     1713.23     19.84 o 
  -6  22   3     3604.26     3523.30     39.18 o 
  -5  22   3      292.09      265.65      5.95 o 
  -4  22   3      722.59      641.39      7.86 o 
  -3  22   3        2.59       -1.36      1.53 o 
  -2  22   3      147.85      135.24      3.15 o 
  -1  22   3        6.53        4.66      1.46 o 
   0  22   3      180.29      201.46      3.70 o 
   1  22   3       43.54       39.64      2.46 o 
   2  22   3       26.46       22.35      2.51 o 
   3  22   3      369.46      361.18      5.50 o 
   4  22   3     1061.26     1007.77     11.23 o 
   5  22   3       86.51       91.59      3.95 o 
   6  22   3      243.94      224.97      6.38 o 
   7  22   3       46.03       40.49      4.74 o 
   8  22   3      315.84      294.64     10.85 o 
   9  22   3      304.27      311.88     10.67 o 
  10  22   3       18.46       13.70      8.22 o 
  11  22   3      131.82      104.02     11.88 o 
  12  22   3      276.03      262.47     16.38 o 
  13  22   3        5.54       -5.46     16.60 o 
  14  22   3        0.36       -0.47      9.29 o 
  15  22   3      109.06      107.34     14.05 o 
  16  22   3       23.93        7.09     14.28 o 
 -17  23   3        2.63       -6.43     19.64 o 
 -16  23   3        1.79       39.28     20.71 o 
 -15  23   3      205.04      236.20     31.25 o 
 -14  23   3      172.33      192.33     11.84 o 
 -13  23   3       35.73       53.08      9.40 o 
 -12  23   3       67.43       64.35      7.22 o 
 -11  23   3        7.95        7.20      6.80 o 
 -10  23   3       12.31       -0.16      4.64 o 
  -9  23   3        2.85        0.30      7.06 o 
  -8  23   3      375.85      425.89     10.24 o 
  -7  23   3       10.16       11.32      4.81 o 
  -6  23   3      865.36      778.23     12.51 o 
  -5  23   3       34.12       39.77      3.52 o 
  -4  23   3       48.40       48.35      3.08 o 
  -3  23   3        8.49       10.61      2.23 o 
  -2  23   3      117.21      151.90      5.21 o 
  -1  23   3       12.05       10.68      1.77 o 
   0  23   3     1051.46      943.64      9.55 o 
   1  23   3      460.26      467.33      6.75 o 
   2  23   3      307.55      371.65      4.55 o 
   3  23   3      941.03      917.49     10.61 o 
   4  23   3       29.21       40.43      3.75 o 
   5  23   3      172.35      167.16      5.05 o 
   6  23   3       51.44       51.53      4.41 o 
   7  23   3       62.89       53.90      5.26 o 
   8  23   3       20.16       21.08      4.33 o 
   9  23   3      144.60      146.41      7.47 o 
  10  23   3        0.45       -7.03      7.03 o 
  11  23   3      146.90      118.73     12.55 o 
  12  23   3        0.02        4.46      8.80 o 
  13  23   3      337.27      296.06     17.70 o 
  14  23   3      328.82      273.80     17.77 o 
  15  23   3        4.88       -7.82     12.50 o 
  16  23   3       58.91       33.01     12.54 o 
 -17  24   3        8.40       16.43     21.43 o 
 -16  24   3      265.56      225.32     28.21 o 
 -15  24   3        0.58       -0.74      9.00 o 
 -14  24   3       23.50       30.14     10.40 o 
 -13  24   3        8.15       18.21      7.08 o 
 -12  24   3       10.70        5.99      5.57 o 
 -11  24   3        3.89       -0.55      5.26 o 
 -10  24   3       24.40       29.46      5.67 o 
  -9  24   3        5.79        3.38      4.72 o 
  -8  24   3       81.69       60.63      5.21 o 
  -7  24   3      185.71      180.45      7.11 o 
  -6  24   3       20.50       23.37      4.63 o 
  -5  24   3      359.02      295.97      7.25 o 
  -4  24   3        1.99        5.44      2.28 o 
  -3  24   3       94.40      125.05      3.66 o 
  -2  24   3       21.13       41.89      2.89 o 
  -1  24   3       31.84       23.26      2.24 o 
   0  24   3       27.88       43.84      2.23 o 
   1  24   3      220.43      220.98      4.80 o 
   2  24   3     3568.60     3493.62     26.55 o 
   3  24   3      375.89      374.23      6.42 o 
   4  24   3      962.59      910.69     12.35 o 
   5  24   3     1098.36     1107.00     14.58 o 
   6  24   3      369.89      351.39     10.21 o 
   7  24   3        2.09        2.63      2.85 o 
   8  24   3        0.16       -1.81      4.08 o 
   9  24   3       51.17       48.04      6.93 o 
  10  24   3       65.89       44.61      9.73 o 
  11  24   3       25.73       31.76      9.60 o 
  12  24   3       49.10       47.14     10.87 o 
  13  24   3      163.85      176.59     15.32 o 
  14  24   3        3.19        5.24      9.58 o 
  15  24   3       57.37       53.81     12.44 o 
  16  24   3        2.71        0.43     36.07 o 
 -17  25   3        0.69       -2.86     20.35 o 
 -16  25   3      255.03      258.53     30.00 o 
 -15  25   3       82.12       68.33     11.68 o 
 -14  25   3       80.86       81.39     11.62 o 
 -13  25   3       82.67       96.94      9.27 o 
 -12  25   3       36.32       37.25      6.55 o 
 -11  25   3       80.49       83.74      7.43 o 
 -10  25   3      218.94      205.19      9.26 o 
  -9  25   3      127.62      110.41      7.12 o 
  -8  25   3       25.30       24.74      4.43 o 
  -7  25   3     3005.04     2869.31     37.29 o 
  -6  25   3       62.23       66.92      5.54 o 
  -5  25   3     3223.84     3306.75     40.98 o 
  -4  25   3       82.96       85.10      4.19 o 
  -3  25   3      103.08      138.33      3.97 o 
  -2  25   3       42.60       40.92      3.03 o 
  -1  25   3     1820.86     1763.55     17.88 o 
   0  25   3        0.88        1.97      1.77 o 
   1  25   3     3502.14     3414.53     39.38 o 
   2  25   3     3290.91     3274.03     28.20 o 
   3  25   3       96.43      107.78      3.83 o 
   4  25   3     1238.29     1180.30     14.95 o 
   5  25   3       61.87       78.94      4.96 o 
   6  25   3     1299.30     1244.65     17.58 o 
   7  25   3      178.06      173.88      9.10 o 
   8  25   3        7.79       14.04      4.56 o 
   9  25   3      152.90      127.70     27.85 o 
  10  25   3        2.40        6.13      8.36 o 
  11  25   3      111.47      107.21     12.33 o 
  12  25   3       95.08       89.35     19.46 o 
  13  25   3       27.88       39.29     10.84 o 
  14  25   3       10.45       10.60     10.40 o 
  15  25   3        4.35       -8.93     13.21 o 
  16  25   3        9.84       17.94     11.35 o 
 -17  26   3       15.57        5.36     21.07 o 
 -16  26   3       55.10       39.64     21.43 o 
 -15  26   3      182.80      195.28     15.31 o 
 -14  26   3      219.31      238.03     16.78 o 
 -13  26   3        2.23        0.47     11.25 o 
 -12  26   3       73.63       76.77      7.73 o 
 -11  26   3        2.53        4.68      5.27 o 
 -10  26   3        0.08       -1.62      4.93 o 
  -9  26   3      592.77      539.21     18.04 o 
  -8  26   3       69.24       70.81      6.26 o 
  -7  26   3      116.33      129.65      9.69 o 
  -6  26   3      465.93      414.89     10.69 o 
  -5  26   3        4.13       34.83      4.79 o 
  -4  26   3      454.38      356.91      8.50 o 
  -3  26   3      562.12      507.92      7.68 o 
  -2  26   3      254.27      229.24      5.26 o 
  -1  26   3      181.77      201.64      5.05 o 
   0  26   3       53.81       53.71      3.13 o 
   1  26   3      214.81      230.63      5.12 o 
   2  26   3     1202.85     1131.70     12.97 o 
   3  26   3      107.30      118.68      4.18 o 
   4  26   3      463.81      457.74      7.96 o 
   5  26   3      456.62      444.45      9.63 o 
   6  26   3      179.84      191.74      9.07 o 
   7  26   3        0.00        0.11      3.09 o 
   8  26   3       32.91       29.28      5.04 o 
   9  26   3        0.02        2.97      8.04 o 
  10  26   3      303.53      271.32     16.24 o 
  11  26   3       18.37       11.57      9.23 o 
  12  26   3       19.56        6.44      9.56 o 
  13  26   3       48.96       43.92     11.73 o 
  14  26   3       26.53        5.58     10.12 o 
  15  26   3       72.91       75.51     13.79 o 
 -16  27   3        0.00       -3.21     20.00 o 
 -15  27   3       32.94       50.55     11.46 o 
 -14  27   3      159.20      169.14     14.53 o 
 -13  27   3      225.85      240.20     20.89 o 
 -12  27   3       49.05       43.39      8.71 o 
 -11  27   3       90.61      105.11      7.89 o 
 -10  27   3       25.67       22.64      5.49 o 
  -9  27   3       60.69       62.69      7.49 o 
  -8  27   3      320.92      217.14      8.80 o 
  -7  27   3        2.39        6.25      4.47 o 
  -6  27   3     1967.03     1506.29     22.67 o 
  -5  27   3      160.12      121.41      6.49 o 
  -4  27   3       11.22       13.28      4.23 o 
  -3  27   3       80.45       71.89      4.42 o 
  -2  27   3     1029.96      920.32     13.55 o 
  -1  27   3      263.97      249.31      6.24 o 
   0  27   3       21.78       21.62      3.62 o 
   1  27   3      965.22      979.95     14.29 o 
   2  27   3       44.62       68.48      4.87 o 
   3  27   3        0.86        4.38      3.45 o 
   4  27   3     1669.04     1620.26     20.85 o 
   5  27   3      132.31      128.66      5.54 o 
   6  27   3       30.00       31.92      4.92 o 
   7  27   3       32.36       31.97      4.47 o 
   8  27   3       17.72       12.26      4.64 o 
   9  27   3        2.56       -7.52      7.52 o 
  10  27   3      278.41      274.29     16.58 o 
  11  27   3       14.97       17.29      9.40 o 
  12  27   3       19.85       22.33     10.47 o 
  13  27   3        5.81        3.89      9.72 o 
  14  27   3       56.88       34.87     11.85 o 
  15  27   3        0.27      -20.71     20.71 o 
 -16  28   3        6.06        5.00     20.00 o 
 -15  28   3       57.19       74.81     12.21 o 
 -14  28   3        3.32       -0.93     16.78 o 
 -13  28   3        1.83        6.66      8.91 o 
 -12  28   3       18.80       13.30      7.58 o 
 -11  28   3       30.40       29.93      7.64 o 
 -10  28   3      202.08      161.18     11.23 o 
  -9  28   3       19.90       10.62      6.28 o 
  -8  28   3      133.32       90.50      7.85 o 
  -7  28   3      162.41      148.20      8.67 o 
  -6  28   3      456.46      353.00     10.16 o 
  -5  28   3        4.95        4.20      4.56 o 
  -4  28   3      774.16      723.43     14.07 o 
  -3  28   3       88.02       77.52      4.60 o 
  -2  28   3      155.09      138.14      5.74 o 
  -1  28   3       41.23       39.59      3.46 o 
   0  28   3     2150.75     1913.81     46.10 o 
   1  28   3        3.21        5.27      3.11 o 
   2  28   3     5145.28     5069.19     44.75 o 
   3  28   3      949.94      939.25     12.68 o 
   4  28   3       49.43       59.77      4.72 o 
   5  28   3      108.51      112.44      6.06 o 
   6  28   3      872.85      731.05     41.62 o 
   7  28   3       53.71       58.09      5.49 o 
   8  28   3       45.73       53.12      7.05 o 
   9  28   3        7.34        3.21     10.00 o 
  10  28   3      213.25      170.35     15.35 o 
  11  28   3        0.13       -8.53      8.59 o 
  12  28   3      141.53      142.26     37.49 o 
  13  28   3       33.83        3.51     13.03 o 
  14  28   3        1.40        2.84     10.15 o 
  15  28   3       36.44       16.76     11.40 o 
 -16  29   3       73.95       61.06     22.50 o 
 -15  29   3      122.67      130.22     14.27 o 
 -14  29   3        6.53       10.05      9.73 o 
 -13  29   3       67.51       94.16     12.41 o 
 -12  29   3       46.28       43.64      8.86 o 
 -11  29   3       12.21        6.90      7.01 o 
 -10  29   3       40.60       44.06      7.60 o 
  -9  29   3       66.69       79.65      8.26 o 
  -8  29   3      148.03      196.55     19.32 o 
  -7  29   3        2.27        0.13      6.62 o 
  -6  29   3      205.30      175.70      9.56 o 
  -5  29   3     1796.24     1413.08     25.02 o 
  -4  29   3       99.21       59.10      5.44 o 
  -3  29   3      881.34      679.33     11.49 o 
  -2  29   3      946.15      852.40     13.14 o 
  -1  29   3      483.37      562.68     11.81 o 
   0  29   3     1343.75     1253.39     17.02 o 
   1  29   3        2.96        4.25      3.43 o 
   2  29   3     5062.50     5024.00     47.62 o 
   3  29   3     1066.28     1028.01     17.68 o 
   4  29   3      750.99      791.89     15.41 o 
   5  29   3      103.09      107.96      6.08 o 
   6  29   3        9.37       15.90      3.96 o 
   7  29   3       14.62       14.28      4.50 o 
   8  29   3      468.19      461.38     18.87 o 
   9  29   3       52.88       68.35     10.60 o 
  10  29   3       40.59       46.42     10.60 o 
  11  29   3      267.42      254.02     17.10 o 
  12  29   3      114.84       97.86     13.36 o 
  13  29   3        9.56       -2.68      9.80 o 
  14  29   3       55.93       43.38     12.44 o 
  15  29   3        3.94      -14.46     14.46 o 
 -16  30   3        7.80       -3.21     20.00 o 
 -15  30   3       25.56       34.57     13.21 o 
 -14  30   3       35.51       31.00     10.83 o 
 -13  30   3       91.26      100.87     12.59 o 
 -12  30   3       20.73       27.60      8.22 o 
 -11  30   3      566.09      534.42     16.98 o 
 -10  30   3        1.72       -6.15      6.15 o 
  -9  30   3      418.60      362.99     21.65 o 
  -8  30   3       83.86       82.95      6.70 o 
  -7  30   3      223.57      220.89     10.72 o 
  -6  30   3       62.13       59.60      8.57 o 
  -5  30   3      146.95      108.18      9.21 o 
  -4  30   3       52.10       40.39      5.11 o 
  -3  30   3      131.49       96.91      5.07 o 
  -2  30   3       99.14       95.71      5.32 o 
  -1  30   3      581.51      538.03     11.71 o 
   0  30   3       53.45       73.43      4.78 o 
   1  30   3     1409.70     1417.45     20.73 o 
   2  30   3     1534.84     1548.84     26.33 o 
   3  30   3       28.31       38.70      4.47 o 
   4  30   3     2114.60     1961.49     33.30 o 
   5  30   3      988.77      970.46     26.99 o 
   6  30   3       71.70       89.21      6.67 o 
   7  30   3      677.05      643.46     13.00 o 
   8  30   3       52.23       70.29     19.82 o 
   9  30   3      136.57      159.24     13.86 o 
  10  30   3      135.93      134.68     13.61 o 
  11  30   3      191.62      149.29     14.53 o 
  12  30   3       26.37       44.35     11.52 o 
  13  30   3       11.88       -5.95     13.03 o 
  14  30   3       25.93       12.26     15.35 o 
  15  30   3       82.25       79.03     22.14 o 
 -16  31   3       59.69       39.17     15.89 o 
 -15  31   3       51.09       49.03     12.09 o 
 -14  31   3       39.05       35.29     11.08 o 
 -13  31   3      329.32      308.89     24.28 o 
 -12  31   3      111.38      120.71     20.53 o 
 -11  31   3       47.74       68.19      9.13 o 
 -10  31   3      142.07      152.38     10.33 o 
  -9  31   3       15.27        7.63      6.33 o 
  -8  31   3       11.29       13.50      5.31 o 
  -7  31   3      121.58      150.96     10.04 o 
  -6  31   3     1132.81     1004.95     24.86 o 
  -5  31   3       14.97       16.33      8.21 o 
  -4  31   3      407.73      286.92     10.80 o 
  -3  31   3       38.44       34.39      5.85 o 
  -2  31   3      247.99      227.56      7.83 o 
  -1  31   3      119.78      146.22      7.97 o 
   0  31   3      284.37      285.88      8.77 o 
   1  31   3      101.24      117.47      7.52 o 
   2  31   3      350.40      352.54     13.40 o 
   3  31   3        0.08       -0.01      5.38 o 
   4  31   3     1074.17     1046.97     21.16 o 
   5  31   3     1431.75     1400.08     25.91 o 
   6  31   3       62.74       65.53      7.76 o 
   7  31   3       16.87       20.18      6.71 o 
   8  31   3      509.37      427.92     18.78 o 
   9  31   3        2.00        0.17     11.25 o 
  10  31   3        9.08       -1.03     15.53 o 
  11  31   3       39.86       30.40     11.25 o 
  12  31   3        0.23        6.86     12.32 o 
  13  31   3       38.84       41.53     12.12 o 
  14  31   3        0.19      -10.08     10.08 o 
 -15  32   3       20.70       14.08     10.76 o 
 -14  32   3       58.81       41.01     19.28 o 
 -13  32   3      128.83      152.98     14.31 o 
 -12  32   3       45.95       35.91     28.21 o 
 -11  32   3      216.49      211.43     14.13 o 
 -10  32   3      631.98      566.01     16.90 o 
  -9  32   3       10.50        9.04      6.93 o 
  -8  32   3        0.27        7.46      6.32 o 
  -7  32   3      194.39      195.51     12.48 o 
  -6  32   3      762.49      715.98     20.58 o 
  -5  32   3       16.74       18.43      7.86 o 
  -4  32   3      116.20       99.58      7.68 o 
  -3  32   3      101.33       81.37     12.47 o 
  -2  32   3       20.31       13.06      4.14 o 
  -1  32   3        3.84        5.15      3.80 o 
   0  32   3      829.63      779.29     20.41 o 
   1  32   3       16.50        2.96      4.17 o 
   2  32   3      782.44      785.79     17.60 o 
   3  32   3      512.64      488.77     14.29 o 
   4  32   3       63.11       97.81      8.11 o 
   5  32   3      258.86      278.11     16.60 o 
   6  32   3     1208.67     1163.46     38.48 o 
   7  32   3       73.40       73.44      8.81 o 
   8  32   3       31.63       42.88     10.16 o 
   9  32   3       73.90       86.75     11.94 o 
  10  32   3       91.83       85.71     12.44 o 
  11  32   3       23.56       20.50     11.25 o 
  12  32   3      182.05      151.87     15.85 o 
  13  32   3       65.26       59.23     13.36 o 
  14  32   3      105.35      104.53     15.03 o 
 -15  33   3      282.84      269.32     30.17 o 
 -14  33   3      297.10      269.20     17.85 o 
 -13  33   3       18.56       21.30     18.93 o 
 -12  33   3      341.65      320.62     30.53 o 
 -11  33   3      244.24      247.13     13.11 o 
 -10  33   3      190.17      168.52     18.85 o 
  -9  33   3      110.46      118.13      9.44 o 
  -8  33   3      378.58      329.04     15.26 o 
  -7  33   3        0.70       -6.55      6.55 o 
  -6  33   3       52.36       56.51      8.71 o 
  -5  33   3      121.57      139.16     10.34 o 
  -4  33   3        0.92        4.68      5.23 o 
  -3  33   3      105.73      100.29      7.65 o 
  -2  33   3      376.58      335.13     11.02 o 
  -1  33   3       24.07       37.53      4.86 o 
   0  33   3       78.73      110.02      6.39 o 
   1  33   3       51.51       39.36      5.18 o 
   2  33   3      465.74      478.77     13.83 o 
   3  33   3      339.66      355.08     12.60 o 
   4  33   3     1418.47     1378.55     25.49 o 
   5  33   3        6.19        9.28      6.35 o 
   6  33   3      649.45      647.97     22.61 o 
   7  33   3       88.07       71.97     14.64 o 
   8  33   3       76.84       76.21     11.49 o 
   9  33   3        1.59       -5.65      8.44 o 
  10  33   3      103.14       91.74     12.81 o 
  11  33   3      145.22      166.10     15.85 o 
  12  33   3      341.29      344.15     20.12 o 
  13  33   3       50.46       31.42     12.65 o 
  14  33   3        0.82      -10.12     10.12 o 
 -15  34   3        3.75       -3.57     31.42 o 
 -14  34   3      182.59      173.38     15.70 o 
 -13  34   3        6.05        2.07     10.10 o 
 -12  34   3       10.61       10.06     20.18 o 
 -11  34   3       40.80       53.42      9.23 o 
 -10  34   3       54.01       42.29      8.59 o 
  -9  34   3      111.90      114.14     11.35 o 
  -8  34   3        0.01       -3.57      7.07 o 
  -7  34   3      491.02      433.82     16.92 o 
  -6  34   3      108.40       98.26      9.70 o 
  -5  34   3       96.59       79.75     14.82 o 
  -4  34   3        9.64        2.55      5.90 o 
  -3  34   3       95.74      115.50      8.06 o 
  -2  34   3      277.39      292.23     10.63 o 
  -1  34   3      793.68      731.56     17.37 o 
   0  34   3        3.52       22.04      4.59 o 
   1  34   3       28.44       31.51      6.14 o 
   2  34   3      274.72      253.69     16.70 o 
   3  34   3       75.90       98.47      8.18 o 
   4  34   3     1866.95     1725.15     29.75 o 
   5  34   3      101.28      105.45      8.98 o 
   6  34   3      221.42      237.26     11.82 o 
   7  34   3      232.65      213.92     14.65 o 
   8  34   3        0.00       -3.03     30.89 o 
   9  34   3       99.36       73.20     11.88 o 
  10  34   3       36.51       29.51     10.75 o 
  11  34   3       16.50       18.88     10.97 o 
  12  34   3        3.21       12.04     11.16 o 
  13  34   3       13.80        9.02     11.44 o 
  14  34   3       53.47       14.42     12.86 o 
 -14  35   3       90.94      103.21     29.82 o 
 -13  35   3        5.33      -14.29     19.82 o 
 -12  35   3      308.20      294.89     24.10 o 
 -11  35   3       49.41       48.14     10.96 o 
 -10  35   3      195.93      218.59     16.25 o 
  -9  35   3      181.04      199.10     13.49 o 
  -8  35   3       24.29       16.15     13.21 o 
  -7  35   3      251.70      198.20     13.13 o 
  -6  35   3       34.95       39.63      8.33 o 
  -5  35   3        1.41       -3.57      6.31 o 
  -4  35   3       16.23       30.86      7.31 o 
  -3  35   3      455.19      467.60     13.61 o 
  -2  35   3       50.19       71.33      6.84 o 
  -1  35   3      266.78      233.14      8.63 o 
   0  35   3     1316.87     1254.02     23.15 o 
   1  35   3       74.13       64.30      7.14 o 
   2  35   3        2.13        1.44      5.51 o 
   3  35   3        8.23        7.14      5.89 o 
   4  35   3      105.50      109.11      8.78 o 
   5  35   3        0.37       -5.97      5.97 o 
   6  35   3      106.76      110.32      9.40 o 
   7  35   3      144.69      143.89     13.29 o 
   8  35   3       30.61       17.85     21.25 o 
   9  35   3       54.98       38.50     17.50 o 
  10  35   3       35.28       38.94     11.56 o 
  11  35   3       31.39       29.26     11.62 o 
  12  35   3      230.39      194.57     17.29 o 
  13  35   3      332.36      315.57     20.53 o 
 -14  36   3       69.62       77.11     20.53 o 
 -13  36   3       30.40       25.99     28.21 o 
 -12  36   3      537.33      562.05     29.64 o 
 -11  36   3       15.33        9.29      9.25 o 
 -10  36   3        3.15        5.25     16.25 o 
  -9  36   3       30.88       33.44      9.47 o 
  -8  36   3      414.81      400.71     18.75 o 
  -7  36   3       63.49       81.23      9.91 o 
  -6  36   3       55.08       50.76      8.46 o 
  -5  36   3        3.59       20.06      7.45 o 
  -4  36   3        0.25        2.76      6.43 o 
  -3  36   3       32.73       67.43     11.80 o 
  -2  36   3        6.46       16.03      4.79 o 
  -1  36   3      115.50       92.78      6.21 o 
   0  36   3       59.77       83.00      7.29 o 
   1  36   3       20.08        9.33      5.74 o 
   2  36   3      226.70      226.70     11.96 o 
   3  36   3        2.48       -5.66      5.66 o 
   4  36   3        0.75        1.63      6.19 o 
   5  36   3       49.12       51.10      7.93 o 
   6  36   3      277.37      265.01     12.50 o 
   7  36   3      426.87      387.79     21.07 o 
   8  36   3        0.76       -8.27      8.27 o 
   9  36   3       31.79       25.66     10.81 o 
  10  36   3       59.65       50.40     11.94 o 
  11  36   3       33.29       27.07     11.19 o 
  12  36   3      314.20      331.96     20.64 o 
  13  36   3       49.61       41.51     16.78 o 
 -14  37   3      196.91      189.97     20.71 o 
 -13  37   3        0.71       26.78     13.57 o 
 -12  37   3      104.63      107.13     17.14 o 
 -11  37   3      134.88      151.61     27.67 o 
 -10  37   3     1010.18      985.82     28.41 o 
  -9  37   3      128.18      133.96     12.96 o 
  -8  37   3      112.06       95.91     11.10 o 
  -7  37   3       54.88       63.58     13.21 o 
  -6  37   3        2.08        1.90     10.89 o 
  -5  37   3        8.83        7.48      6.94 o 
  -4  37   3     1228.08     1205.56     28.53 o 
  -3  37   3        0.78        0.70      5.66 o 
  -2  37   3       42.32       13.94      6.22 o 
  -1  37   3        4.42        4.74      5.29 o 
   0  37   3      114.38      119.89      8.31 o 
   1  37   3       25.36       26.07      6.57 o 
   2  37   3       37.64       56.26      7.28 o 
   3  37   3       14.29       16.86      6.31 o 
   4  37   3       34.59       41.99     14.53 o 
   5  37   3        5.39       -2.73      6.93 o 
   6  37   3      192.26      205.32     14.49 o 
   7  37   3       16.69       21.53     12.68 o 
   8  37   3        3.68       -4.14      9.35 o 
   9  37   3       63.10       57.01     12.00 o 
  10  37   3       18.36       15.21     17.50 o 
  11  37   3        4.78       14.23     10.75 o 
  12  37   3        1.18       -4.78     11.02 o 
  13  37   3       34.68       16.51     18.21 o 
 -14  38   3       95.04      100.70     17.85 o 
 -13  38   3        0.52      -10.00     11.43 o 
 -12  38   3      423.54      404.58     26.42 o 
 -11  38   3      403.11      414.93     26.42 o 
 -10  38   3      192.61      230.84     15.91 o 
  -9  38   3     1544.43     1462.14     35.54 o 
  -8  38   3      819.66      787.78     24.10 o 
  -7  38   3        0.68        2.80      7.67 o 
  -6  38   3        6.61       20.68      9.11 o 
  -5  38   3      108.81      117.73     10.48 o 
  -4  38   3      173.04      179.58     11.98 o 
  -3  38   3       16.85       31.78     11.78 o 
  -2  38   3       27.20       15.35     10.71 o 
  -1  38   3        6.01        9.52      5.69 o 
   0  38   3      121.65      118.95     14.65 o 
   1  38   3      152.21      160.12      9.53 o 
   2  38   3      327.20      329.40     12.57 o 
   3  38   3        5.57        9.56      6.40 o 
   4  38   3      269.87      238.90     11.92 o 
   5  38   3      119.64      130.76     10.05 o 
   6  38   3       18.95       24.68      9.64 o 
   7  38   3      245.83      243.40     16.07 o 
   8  38   3        4.40       -1.44      9.28 o 
   9  38   3        0.08      -15.00     15.00 o 
  10  38   3      213.65      225.07     32.67 o 
  11  38   3       56.73       55.04     12.87 o 
  12  38   3       59.49       57.24     13.93 o 
 -13  39   3       11.19       21.78     13.57 o 
 -12  39   3       64.02       72.49     16.43 o 
 -11  39   3      295.99      274.96     22.85 o 
 -10  39   3      256.18      237.42     16.01 o 
  -9  39   3      541.09      477.75     20.16 o 
  -8  39   3      206.51      230.14     17.85 o 
  -7  39   3       85.27      109.08     10.98 o 
  -6  39   3        0.13       -0.21      7.45 o 
  -5  39   3      102.73      134.34     15.71 o 
  -4  39   3       19.71       29.19     15.35 o 
  -3  39   3      237.82      224.61     18.93 o 
  -2  39   3        0.89        4.29     10.36 o 
  -1  39   3       45.49       38.01     14.64 o 
   0  39   3       31.06       41.57      6.71 o 
   1  39   3      103.46      120.63      8.88 o 
   2  39   3       25.67       44.67      7.21 o 
   3  39   3      176.82      201.19     10.95 o 
   4  39   3        7.93       14.66      7.75 o 
   5  39   3       32.42       33.65      7.67 o 
   6  39   3      981.47      892.76     27.27 o 
   7  39   3      333.12      308.47     17.66 o 
   8  39   3      241.42      273.28     24.64 o 
   9  39   3        0.84      -13.24     21.07 o 
  10  39   3      221.58      251.57     17.81 o 
  11  39   3       52.62       35.13     12.87 o 
  12  39   3      123.10      134.43     16.54 o 
 -13  40   3      202.13      185.68     21.07 o 
 -12  40   3       65.40       75.70     16.78 o 
 -11  40   3        0.06       -0.36     12.14 o 
 -10  40   3      181.08      214.22     17.50 o 
  -9  40   3      415.40      422.29     19.46 o 
  -8  40   3      527.98      510.14     20.43 o 
  -7  40   3      179.31      180.21     20.18 o 
  -6  40   3        0.03        5.36      7.83 o 
  -5  40   3       14.62       17.64      8.57 o 
  -4  40   3      336.47      318.05     21.60 o 
  -3  40   3      174.63      210.32     19.28 o 
  -2  40   3       10.00        0.71     10.71 o 
  -1  40   3      694.82      699.80     20.34 o 
   0  40   3      148.43      129.33     13.03 o 
   1  40   3      245.41      232.94     11.22 o 
   2  40   3        5.82        5.94      6.07 o 
   3  40   3       19.84       10.24      6.68 o 
   4  40   3       52.43       60.25      8.31 o 
   5  40   3       37.62       36.04      7.89 o 
   6  40   3        0.20        9.81      8.86 o 
   7  40   3       55.82       74.00     12.15 o 
   8  40   3       39.16       41.32     11.56 o 
   9  40   3      124.84      120.91     14.72 o 
  10  40   3        1.13       -1.23     10.38 o 
  11  40   3        2.29       -9.53     14.46 o 
  12  40   3      115.83       97.93     15.58 o 
 -12  41   3      166.77      175.33     21.07 o 
 -11  41   3        0.41       12.86     13.21 o 
 -10  41   3      148.49      169.84     18.57 o 
  -9  41   3      174.33      185.83     15.01 o 
  -8  41   3        0.00       -1.39      8.57 o 
  -7  41   3       27.61       23.72     17.32 o 
  -6  41   3      310.68      365.47     18.03 o 
  -5  41   3        0.24       -2.14      7.52 o 
  -4  41   3       71.00       82.49     15.00 o 
  -3  41   3        2.09       24.64     11.78 o 
  -2  41   3      102.42       61.78     13.57 o 
  -1  41   3      647.54      676.68     30.35 o 
   0  41   3       39.83       61.87     10.00 o 
   1  41   3        1.52        6.03     12.86 o 
   2  41   3       13.07       18.02      8.62 o 
   3  41   3       28.07       22.25      7.22 o 
   4  41   3      154.35      139.75     10.38 o 
   5  41   3       18.23        9.77      7.32 o 
   6  41   3      151.98      165.47     14.59 o 
   7  41   3        2.39       -1.15     23.03 o 
   8  41   3       26.74        0.55     10.00 o 
   9  41   3        9.08       20.73     10.87 o 
  10  41   3      176.40      175.77     16.98 o 
  11  41   3      100.20      110.73     15.52 o 
 -12  42   3      111.24      164.26     20.35 o 
 -11  42   3      671.75      628.11     32.49 o 
 -10  42   3      600.26      537.06     30.00 o 
  -9  42   3      470.33      448.07     20.77 o 
  -8  42   3       31.75       16.37      9.95 o 
  -7  42   3       35.24       24.22      9.47 o 
  -6  42   3      997.76      981.36     27.14 o 
  -5  42   3        0.60       -4.64     11.07 o 
  -4  42   3     1817.89     1781.14     54.63 o 
  -3  42   3        6.04       25.71     12.86 o 
  -2  42   3       31.75       34.28     12.86 o 
  -1  42   3        3.46       36.07     12.50 o 
   0  42   3     1131.69     1235.42     28.96 o 
   1  42   3        2.55        7.55      7.37 o 
   2  42   3      329.91      305.64     14.84 o 
   3  42   3       87.67       77.06      8.81 o 
   4  42   3       30.31       32.84      7.85 o 
   5  42   3       41.83       29.52     13.57 o 
   6  42   3        8.38       16.96      9.89 o 
   7  42   3       68.15       67.40     12.09 o 
   8  42   3        1.37       -2.12      9.95 o 
   9  42   3        2.00       -3.92     17.68 o 
  10  42   3      312.25      298.92     19.47 o 
  11  42   3       56.20       61.44     14.46 o 
 -12  43   3      146.78      172.47     21.07 o 
 -11  43   3      236.25      295.31     24.28 o 
 -10  43   3      228.31      235.68     23.21 o 
  -9  43   3      697.48      690.88     24.85 o 
  -8  43   3      185.61      193.73     15.51 o 
  -7  43   3      147.73      183.29     37.32 o 
  -6  43   3      212.08      231.77     14.77 o 
  -5  43   3       88.41       93.91     16.43 o 
  -4  43   3        5.97       20.35     12.86 o 
  -3  43   3       84.61      111.77     16.43 o 
  -2  43   3      258.98      288.88     21.78 o 
  -1  43   3       28.19       64.63     14.64 o 
   0  43   3      305.33      380.28     16.01 o 
   1  43   3        2.66       10.18      7.72 o 
   2  43   3       32.35       54.01      9.18 o 
   3  43   3       40.91       52.51      9.41 o 
   4  43   3      126.87      134.94     10.57 o 
   5  43   3      119.39      132.23     16.43 o 
   6  43   3      301.54      255.69     16.82 o 
   7  43   3       71.13       67.15     12.29 o 
   8  43   3       56.06       67.33     12.88 o 
   9  43   3       29.30       15.86     17.14 o 
  10  43   3        4.13       16.04     11.82 o 
 -11  44   3      140.83      148.90     20.00 o 
 -10  44   3        3.49       14.64     13.93 o 
  -9  44   3       79.15       71.07     27.32 o 
  -8  44   3      225.43      224.13     20.53 o 
  -7  44   3      274.00      253.81     16.15 o 
  -6  44   3       31.54       46.06     14.64 o 
  -5  44   3       86.46      108.55     16.78 o 
  -4  44   3        0.63       10.71     12.50 o 
  -3  44   3      458.98      504.21     27.50 o 
  -2  44   3       11.47        3.93     12.50 o 
  -1  44   3      300.69      324.59     23.57 o 
   0  44   3       77.19       98.93     10.37 o 
   1  44   3      107.30      113.13     11.43 o 
   2  44   3       70.56       97.85     12.32 o 
   3  44   3       29.31       25.50      8.74 o 
   4  44   3      266.87      287.19     15.49 o 
   5  44   3        0.63       10.13     11.96 o 
   6  44   3       39.76       21.04     24.10 o 
   7  44   3       37.80       25.47     10.87 o 
   8  44   3       40.03       30.97     17.32 o 
   9  44   3       36.14       24.08     12.32 o 
  10  44   3        8.84       13.57     12.50 o 
 -11  45   3      250.55      245.68     23.92 o 
 -10  45   3       10.27       17.85     13.93 o 
  -9  45   3      118.52      125.69     23.03 o 
  -8  45   3        1.89        5.76     16.43 o 
  -7  45   3       15.62       37.49     14.64 o 
  -6  45   3      429.40      438.14     27.85 o 
  -5  45   3       63.26       47.14     14.64 o 
  -4  45   3       13.56       13.21     13.57 o 
  -3  45   3      122.80       99.98     16.78 o 
  -2  45   3       16.22       11.43     12.50 o 
  -1  45   3       60.77       47.49     14.64 o 
   0  45   3      103.79      130.96     11.54 o 
   1  45   3       44.76       53.98      9.51 o 
   2  45   3      174.86      200.60     13.57 o 
   3  45   3       16.12       23.20     10.71 o 
   4  45   3       39.44       46.23      9.66 o 
   5  45   3      814.85      757.02     33.57 o 
   6  45   3      118.10      129.36     36.78 o 
   7  45   3        0.00       -8.80      8.80 o 
   8  45   3      107.77      103.20     14.23 o 
   9  45   3        1.68       -1.35     15.71 o 
 -10  46   3      610.86      601.33     33.21 o 
  -9  46   3       81.99      103.20     18.57 o 
  -8  46   3      107.94      148.19     20.00 o 
  -7  46   3        1.64        8.21     13.93 o 
  -6  46   3      613.19      659.18     33.21 o 
  -5  46   3        6.99        8.21     12.14 o 
  -4  46   3      527.59      574.19     30.35 o 
  -3  46   3        3.39        6.43     12.50 o 
  -2  46   3      261.82      303.52     23.21 o 
  -1  46   3       12.02       25.71     13.93 o 
   0  46   3       26.12        0.00     12.50 o 
   1  46   3      106.87      123.95     11.58 o 
   2  46   3      230.76      257.90     14.95 o 
   3  46   3      154.51      153.42     18.39 o 
   4  46   3       44.82       78.56     15.00 o 
   5  46   3      565.04      532.06     28.57 o 
   6  46   3       64.75       70.35     15.00 o 
   7  46   3       39.56       48.92     14.64 o 
   8  46   3        4.85        5.57     10.96 o 
   9  46   3        8.59       -5.85     10.76 o 
  -9  47   3        1.71       20.35     14.64 o 
  -8  47   3      833.12      839.51     38.21 o 
  -7  47   3      320.82      287.45     24.64 o 
  -6  47   3      420.41      400.29     27.14 o 
  -5  47   3      277.39      315.31     24.28 o 
  -4  47   3        8.71       11.43     13.21 o 
  -3  47   3        4.27       -1.43     11.78 o 
  -2  47   3      185.79      176.40     20.00 o 
  -1  47   3       31.08       11.07     13.21 o 
   0  47   3       83.11      102.48     17.50 o 
   1  47   3      718.73      769.33     23.56 o 
   2  47   3      536.96      549.05     20.16 o 
   3  47   3        4.95       -1.21     13.39 o 
   4  47   3      159.44      193.54     19.64 o 
   5  47   3        3.89       20.00     12.14 o 
   6  47   3       15.96       38.92     13.57 o 
   7  47   3        8.42       14.28     12.86 o 
   8  47   3       74.43       66.06     16.78 o 
  -9  48   3       34.44       42.14     16.07 o 
  -8  48   3       21.54       28.21     15.00 o 
  -7  48   3      185.50      161.40     20.71 o 
  -6  48   3        4.22       14.28     14.28 o 
  -5  48   3      154.42      174.97     20.71 o 
  -4  48   3       28.58       28.92     14.28 o 
  -3  48   3      150.01      146.41     19.28 o 
  -2  48   3       64.99       74.99     16.43 o 
  -1  48   3        3.47       -0.36     12.50 o 
   0  48   3       29.79       48.92     15.00 o 
   1  48   3       92.21      156.75     18.21 o 
   2  48   3      162.68      199.01     14.13 o 
   3  48   3        0.12       -7.88      7.88 o 
   4  48   3        0.00       -1.07     11.07 o 
   5  48   3      131.52      143.91     18.57 o 
   6  48   3       56.34       53.92     15.35 o 
   7  48   3       33.97       58.21     16.07 o 
   8  48   3       41.72       23.21     14.64 o 
  -8  49   3       24.07       47.49     15.71 o 
  -7  49   3        7.91        0.71     13.57 o 
  -6  49   3        0.02       -2.86     13.21 o 
  -5  49   3      188.63      189.97     21.43 o 
  -4  49   3      100.76      127.12     19.28 o 
  -3  49   3        6.26        8.21     13.21 o 
  -2  49   3        2.81       -1.79     12.14 o 
  -1  49   3       98.29       80.70     16.43 o 
   0  49   3       22.37       28.21     14.28 o 
   1  49   3     1190.46     1178.38     43.92 o 
   2  49   3      348.96      389.30     37.14 o 
   3  49   3        0.69        7.32      8.64 o 
   4  49   3        2.01       19.64     12.14 o 
   5  49   3      333.73      353.16     25.00 o 
   6  49   3       22.46       23.92     13.57 o 
   7  49   3       47.71       42.49     15.00 o 
  -7  50   3        0.02       -5.00     12.86 o 
  -6  50   3       46.87       66.06     16.78 o 
  -5  50   3       16.22       36.78     15.00 o 
  -4  50   3        0.26       11.78     13.93 o 
  -3  50   3       21.12       23.92     13.93 o 
  -2  50   3       62.83       71.42     16.43 o 
  -1  50   3       19.77       -9.28     12.14 o 
   0  50   3       23.18        3.21     13.21 o 
   1  50   3       92.08      124.27     18.93 o 
   2  50   3       16.77       35.42      9.81 o 
   3  50   3      550.99      598.48     30.35 o 
   4  50   3      162.66      198.18     20.00 o 
   5  50   3       64.71       82.84     16.07 o 
   6  50   3       34.05       45.35     13.93 o 
  -7  51   3        6.05       26.78     15.00 o 
  -6  51   3        9.35       13.93     14.28 o 
  -5  51   3        1.31        5.36     13.93 o 
  -4  51   3      668.80      747.38     36.07 o 
  -3  51   3       27.19       38.57     15.35 o 
  -2  51   3        7.74        2.86     13.21 o 
  -1  51   3       12.56       13.57     13.93 o 
   0  51   3        0.53       11.07     12.86 o 
   1  51   3       15.19       18.57     13.93 o 
   2  51   3       68.60      104.86     21.25 o 
   3  51   3      537.73      547.41     29.64 o 
   4  51   3       59.56       87.49     16.07 o 
   5  51   3      187.84      210.68     21.78 o 
  -5  52   3      940.96      899.50     40.71 o 
  -4  52   3       67.84       88.20     18.57 o 
  -3  52   3      144.79      180.33     21.07 o 
  -2  52   3      269.12      284.60     24.28 o 
  -1  52   3       55.65       64.28     16.43 o 
   0  52   3       57.85       84.63     17.14 o 
   1  52   3       22.02       38.21     15.00 o 
   2  52   3       22.15       31.32      9.70 o 
   3  52   3       41.29       66.06     15.35 o 
   4  52   3      157.02      199.97     21.07 o 
  -4  53   3        8.95        2.50     13.57 o 
  -3  53   3      309.85      299.95     25.00 o 
  -2  53   3       13.18       -0.71     13.21 o 
  -1  53   3        0.00        3.93     13.57 o 
   0  53   3       38.71       38.21     15.71 o 
   1  53   3      366.00      337.09     25.35 o 
   3  53   3      109.07      123.55     18.21 o 
  -2  54   3       82.73       91.41     17.50 o 
  -1  54   3        6.52        9.28     13.57 o 
   0  54   3        2.42       -8.57     12.50 o 
   1  54   3       10.39       41.06     15.71 o 
 -19   0   4     4386.13     4030.79    120.70 o 
 -18   0   4      365.37      344.59     30.00 o 
 -17   0   4        6.16       29.64     17.14 o 
 -16   0   4       41.98       62.85     18.57 o 
 -15   0   4        5.27        3.21     13.21 o 
 -14   0   4       64.25       50.71     15.00 o 
 -13   0   4      152.01      106.41     16.07 o 
 -12   0   4     2846.86     2261.78     67.85 o 
 -11   0   4      660.03      489.11     16.52 o 
 -10   0   4     1440.96     1299.87     28.52 o 
  -9   0   4      133.68      124.46     15.53 o 
  -8   0   4     1658.57     1609.33     25.24 o 
  -7   0   4        7.55        5.60      1.90 o 
  -6   0   4     2538.71     2815.23     33.56 o 
  -5   0   4     1197.25     1288.43     30.89 o 
  -4   0   4    29318.48    31864.92    665.97 o 
  -3   0   4      929.54      955.21     25.00 o 
  -2   0   4     3317.52     3620.27     56.74 o 
  -1   0   4      695.77      725.11     11.87 o 
   0   0   4      367.62      397.43      8.11 o 
   1   0   4        2.11        6.38      3.71 o 
   2   0   4      547.32      547.67      8.06 o 
   3   0   4     1561.00     1530.22     17.66 o 
   4   0   4    29516.36    30861.93    299.46 o 
   5   0   4      695.01      776.32      9.05 o 
   6   0   4      189.67      135.94      5.26 o 
   7   0   4       96.03      108.20      5.02 o 
   8   0   4      185.91      212.55      7.15 o 
   9   0   4       18.09       22.68      6.95 o 
  10   0   4      331.67      312.77     16.60 o 
  11   0   4      147.80      168.71     12.00 o 
  12   0   4       94.79      101.87     13.03 o 
  13   0   4       17.68       28.73      9.03 o 
  14   0   4       98.36      115.19     15.53 o 
  15   0   4       69.53       57.85     21.78 o 
  16   0   4        4.61       23.57     21.07 o 
  17   0   4       56.19       34.28     22.85 o 
 -19   1   4      439.77      630.53     40.89 o 
 -18   1   4       97.01      109.62     16.03 o 
 -17   1   4       43.26       53.87     15.71 o 
 -16   1   4        8.92       33.70     12.32 o 
 -15   1   4       56.99       61.33     11.61 o 
 -14   1   4       14.00       22.20      9.45 o 
 -13   1   4       31.01       30.56     10.00 o 
 -12   1   4      236.04      199.33     13.51 o 
 -11   1   4      817.23      572.23     12.78 o 
 -10   1   4        0.61       -3.72      5.98 o 
  -9   1   4      164.34      170.65      6.73 o 
  -8   1   4      603.58      615.09      9.44 o 
  -7   1   4       12.78       11.28      1.82 o 
  -6   1   4     1121.52     1238.42     12.37 o 
  -5   1   4     3147.38     3416.92     40.04 o 
  -4   1   4    22608.44    26423.66    320.99 o 
  -3   1   4     1819.85     1994.17     32.70 o 
  -2   1   4      891.60     1026.22     15.46 o 
  -1   1   4       82.87       92.00      3.25 o 
   0   1   4      184.57      174.31      4.02 o 
   1   1   4      174.83      207.43      5.02 o 
   2   1   4        3.16       13.03      4.82 o 
   3   1   4      159.08      183.04      6.46 o 
   4   1   4    11702.87    12457.76    117.90 o 
   5   1   4       31.89       25.34      2.58 o 
   6   1   4      238.89      209.29      3.96 o 
   7   1   4        4.04        0.28      1.93 o 
   8   1   4      201.25      202.69      4.87 o 
   9   1   4        2.87       -2.95      2.95 o 
  10   1   4       41.08       61.85      5.88 o 
  11   1   4      590.01      534.49     13.07 o 
  12   1   4       80.51       92.74      7.56 o 
  13   1   4       88.51      107.15      8.24 o 
  14   1   4      100.69       96.56      8.46 o 
  15   1   4        9.42       13.53     13.76 o 
  16   1   4       14.05       -7.75     14.11 o 
  17   1   4        3.43      -14.71     14.89 o 
 -19   2   4       37.23       79.63     20.71 o 
 -18   2   4        0.67       35.38     12.73 o 
 -17   2   4        5.13       12.32     11.61 o 
 -16   2   4        0.32        7.98     10.48 o 
 -15   2   4        0.18       -7.30      9.21 o 
 -14   2   4       99.06       92.87     11.84 o 
 -13   2   4       17.75       -4.76      7.70 o 
 -12   2   4       61.68       39.17      6.93 o 
 -11   2   4     1378.43      980.12     17.31 o 
 -10   2   4        0.13        0.63      3.91 o 
  -9   2   4       68.54       93.40      5.46 o 
  -8   2   4      124.88      116.28      3.51 o 
  -7   2   4      808.21      811.43      7.50 o 
  -6   2   4        0.48       -1.18      1.18 o 
  -5   2   4    12324.74    14374.39    136.03 o 
  -4   2   4     1004.61     1237.94     17.16 o 
  -3   2   4     7176.02     8040.72     95.52 o 
  -2   2   4     2904.01     3072.86     39.77 o 
  -1   2   4      269.43      281.63      4.97 o 
   0   2   4       12.72       16.77      1.96 o 
   1   2   4     1659.26     1792.23     34.65 o 
   2   2   4    13360.10    14039.91     96.41 o 
   3   2   4     3189.27     3396.05     26.33 o 
   4   2   4    48019.14    50316.32    367.49 o 
   5   2   4     1407.57     1354.56     10.62 o 
   6   2   4      138.26      162.00      4.99 o 
   7   2   4      146.67      152.61      3.88 o 
   8   2   4        4.42        1.51      2.91 o 
   9   2   4       10.99        8.03      3.26 o 
  10   2   4      231.41      224.27      8.87 o 
  11   2   4       28.79       35.23      5.75 o 
  12   2   4       56.06       72.96      7.21 o 
  13   2   4       19.79       14.30      6.29 o 
  14   2   4        0.75       15.98      6.54 o 
  15   2   4       14.60       -2.39      8.35 o 
  16   2   4       18.72       24.29     15.27 o 
  17   2   4        1.55      -12.50     21.07 o 
 -19   3   4      207.42      263.78     52.67 o 
 -18   3   4        0.99       26.07     17.85 o 
 -17   3   4        1.50       23.53     11.61 o 
 -16   3   4        7.92        4.56     10.89 o 
 -15   3   4        0.69        8.58     12.32 o 
 -14   3   4        5.95        5.30     11.07 o 
 -13   3   4       39.19       46.37      9.70 o 
 -12   3   4      130.53      114.58      8.65 o 
 -11   3   4        1.08       -2.42      5.07 o 
 -10   3   4      154.62      114.34      6.37 o 
  -9   3   4      375.86      319.54      7.06 o 
  -8   3   4      127.77      153.92      3.97 o 
  -7   3   4     1097.04     1247.43     11.16 o 
  -6   3   4       35.39       43.22      2.21 o 
  -5   3   4     7145.98     7935.47     76.67 o 
  -4   3   4     1189.08     1235.07     15.73 o 
  -3   3   4    12046.59    13392.67    137.05 o 
  -2   3   4       40.04       38.07      5.02 o 
  -1   3   4      608.18      658.92      9.49 o 
   0   3   4      977.84      983.19     10.78 o 
   1   3   4      430.09      411.39      6.57 o 
   2   3   4     4863.60     5374.76     38.07 o 
   3   3   4      762.60      817.85     10.05 o 
   4   3   4    29895.58    31657.39    228.53 o 
   5   3   4     4308.70     4463.44     30.01 o 
   6   3   4     2196.01     2354.34     18.65 o 
   7   3   4       15.02       25.95      2.42 o 
   8   3   4       38.63       39.50      2.95 o 
   9   3   4        7.70        6.91      3.38 o 
  10   3   4      206.23      202.02      9.35 o 
  11   3   4       26.85       32.39      6.65 o 
  12   3   4      622.80      651.37     14.89 o 
  13   3   4       78.87       81.69      7.85 o 
  14   3   4       54.45       58.94     13.56 o 
  15   3   4        1.12       -8.22      8.22 o 
  16   3   4        1.92      -13.83     13.83 o 
  17   3   4      144.53      146.41     28.21 o 
 -19   4   4      144.81      192.35     18.55 o 
 -18   4   4       78.74      119.48     16.14 o 
 -17   4   4      228.57      288.57     19.69 o 
 -16   4   4       13.70       26.80     11.08 o 
 -15   4   4      172.61      168.78     15.35 o 
 -14   4   4        8.23       10.45      8.83 o 
 -13   4   4      484.68      335.20     17.04 o 
 -12   4   4      289.36      267.20     11.62 o 
 -11   4   4       11.59        7.07      5.33 o 
 -10   4   4      155.75      208.83      7.81 o 
  -9   4   4       41.88       33.11      3.47 o 
  -8   4   4     1021.67      895.73     10.30 o 
  -7   4   4      458.22      447.50      5.32 o 
  -6   4   4     7683.20     8406.33     65.64 o 
  -5   4   4      156.22      194.06      9.59 o 
  -4   4   4     4509.68     4957.55     59.51 o 
  -3   4   4     1264.27     1489.48     17.40 o 
  -2   4   4      414.38      366.41      7.60 o 
  -1   4   4       27.58       34.04      2.33 o 
   0   4   4      834.35      787.19     10.08 o 
   1   4   4        0.02        1.50      1.06 o 
   2   4   4     8009.13     8455.27     58.87 o 
   3   4   4     5170.04     5263.60     37.63 o 
   4   4   4     8627.32     9146.19     64.34 o 
   5   4   4     4555.88     4543.21     29.38 o 
   6   4   4     1176.47     1163.24     10.09 o 
   7   4   4      736.31      759.14      9.10 o 
   8   4   4        8.20        4.81      2.43 o 
   9   4   4       68.74       76.18      4.57 o 
  10   4   4        1.66        5.90      4.56 o 
  11   4   4       24.49       13.15      5.23 o 
  12   4   4     1962.18     1830.23     27.66 o 
  13   4   4      290.01      276.52     11.17 o 
  14   4   4       22.96       19.42      8.54 o 
  15   4   4        1.60       -8.32      8.32 o 
  16   4   4        1.01        1.07     20.35 o 
  17   4   4      316.66      322.81     34.99 o 
 -19   5   4      998.55      993.07     34.96 o 
 -18   5   4      311.20      355.46     39.10 o 
 -17   5   4      249.73      251.62     19.06 o 
 -16   5   4       49.77       62.86     12.62 o 
 -15   5   4        1.77        5.26     20.18 o 
 -14   5   4      150.06      106.47     12.50 o 
 -13   5   4        0.74       -2.35      7.45 o 
 -12   5   4     1780.79     1487.54     28.17 o 
 -11   5   4      207.64      181.47      9.59 o 
 -10   5   4       58.74       59.57      5.46 o 
  -9   5   4        3.70        4.07      2.89 o 
  -8   5   4      456.47      430.91      5.97 o 
  -7   5   4        2.30       -1.24      1.24 o 
  -6   5   4     3324.03     3770.69     30.79 o 
  -5   5   4        0.02       -1.06      1.06 o 
  -4   5   4     2549.83     2798.98     25.48 o 
  -3   5   4     1448.95     1515.64     15.24 o 
  -2   5   4      457.54      427.99      7.38 o 
  -1   5   4      245.33      249.15      5.22 o 
   0   5   4      603.27      613.45      8.37 o 
   1   5   4     1050.47     1160.06     10.68 o 
   2   5   4     1128.21     1320.54     14.77 o 
   3   5   4      797.34      979.04      8.83 o 
   4   5   4        0.10       12.38      8.42 o 
   5   5   4      884.00      911.14      9.90 o 
   6   5   4     1521.73     1599.17     12.97 o 
   7   5   4       90.58      105.94      3.47 o 
   8   5   4      285.11      301.00      6.22 o 
   9   5   4       66.18       75.69      4.89 o 
  10   5   4        0.16       -4.74      4.74 o 
  11   5   4        6.58       -2.58      4.78 o 
  12   5   4     1231.86     1245.57     21.47 o 
  13   5   4       79.54       80.94      7.77 o 
  14   5   4        3.08       -3.67     11.39 o 
  15   5   4       58.45       43.58     11.78 o 
  16   5   4       29.80       16.78     21.78 o 
  17   5   4      339.62      357.80     35.71 o 
 -19   6   4       16.09       50.22     13.35 o 
 -18   6   4     1507.10     1511.93     43.04 o 
 -17   6   4      176.58      234.23     18.68 o 
 -16   6   4        2.60       10.07     10.71 o 
 -15   6   4       34.36       25.43     10.46 o 
 -14   6   4       53.52       26.65      9.95 o 
 -13   6   4        5.71       -7.57      7.57 o 
 -12   6   4        2.89        5.04      5.77 o 
 -11   6   4      230.06      165.80      9.37 o 
 -10   6   4      516.83      433.06     10.35 o 
  -9   6   4     1660.47     1594.96     19.59 o 
  -8   6   4       65.69       50.22      2.45 o 
  -7   6   4      379.40      457.75      5.50 o 
  -6   6   4       38.80       52.00      2.61 o 
  -5   6   4     2143.48     2395.12     21.03 o 
  -4   6   4     1889.72     2042.01     27.98 o 
  -3   6   4      570.36      530.19      6.80 o 
  -2   6   4      798.26      833.94     11.69 o 
  -1   6   4       56.19       53.62      2.75 o 
   0   6   4      153.93      152.61      4.06 o 
   1   6   4     1798.07     1870.14     16.00 o 
   2   6   4     5950.40     6081.98     42.89 o 
   3   6   4       56.19       72.79      4.15 o 
   4   6   4      165.41      130.11      6.44 o 
   5   6   4     1236.59     1340.42     10.61 o 
   6   6   4        9.78       27.02      4.06 o 
   7   6   4      740.10      749.42     10.13 o 
   8   6   4       41.58       32.26      3.36 o 
   9   6   4        8.97        3.97      3.37 o 
  10   6   4      181.43      160.48      8.83 o 
  11   6   4       13.95       13.43      5.11 o 
  12   6   4      544.86      559.24     14.05 o 
  13   6   4        0.04       -0.33      5.77 o 
  14   6   4       22.55        9.79      9.78 o 
  15   6   4       30.76       17.81     11.14 o 
  16   6   4        7.17       -3.21     21.07 o 
  17   6   4      389.44      336.73     35.71 o 
 -19   7   4        0.10       60.35     19.28 o 
 -18   7   4      482.68      545.28     25.87 o 
 -17   7   4      460.69      427.20     22.72 o 
 -16   7   4      188.26      177.64     16.25 o 
 -15   7   4        1.14        7.35      9.58 o 
 -14   7   4        5.97        0.18      8.75 o 
 -13   7   4      210.30      172.65     14.64 o 
 -12   7   4      109.36      102.97     10.83 o 
 -11   7   4      648.31      509.47     17.40 o 
 -10   7   4      207.93      181.31      9.74 o 
  -9   7   4      159.72      122.64      5.43 o 
  -8   7   4        0.00       -1.81      1.81 o 
  -7   7   4     2785.44     2638.52     21.36 o 
  -6   7   4      333.08      339.79      4.27 o 
  -5   7   4      311.54      262.85      4.41 o 
  -4   7   4       22.05       29.89      1.37 o 
  -3   7   4      971.09     1136.56     12.02 o 
  -2   7   4       17.83       16.93      1.97 o 
  -1   7   4     1814.19     1920.90     22.46 o 
   0   7   4      231.84      219.24      3.49 o 
   1   7   4       78.53       87.97      3.32 o 
   2   7   4     1137.80     1183.74     13.38 o 
   3   7   4     2842.25     3101.23     24.46 o 
   4   7   4        5.94        1.84      1.57 o 
   5   7   4      972.72     1050.06      8.89 o 
   6   7   4     1607.38     1875.10     14.79 o 
   7   7   4        0.76        4.73      2.71 o 
   8   7   4        6.38        4.73      2.47 o 
   9   7   4        6.61        1.10      2.92 o 
  10   7   4      127.05      117.19      8.04 o 
  11   7   4      119.01      154.89      9.19 o 
  12   7   4        3.54       12.96      5.35 o 
  13   7   4       76.69       68.03      7.43 o 
  14   7   4       21.19        9.20     21.43 o 
  15   7   4      102.89       93.27     13.52 o 
  16   7   4       11.21       13.28     34.46 o 
  17   7   4      111.29      126.05     27.50 o 
 -19   8   4      186.83      223.39     19.42 o 
 -18   8   4      273.08      310.70     21.21 o 
 -17   8   4      288.40      279.79     19.87 o 
 -16   8   4       57.87       84.98     13.49 o 
 -15   8   4       18.06        6.56      9.91 o 
 -14   8   4        4.16        6.73      8.90 o 
 -13   8   4       64.78       59.19      8.69 o 
 -12   8   4       40.68       42.49      7.27 o 
 -11   8   4      172.12      174.44      9.66 o 
 -10   8   4     5268.77     4700.86     55.49 o 
  -9   8   4      901.24      895.53     13.16 o 
  -8   8   4      552.29      484.03      7.09 o 
  -7   8   4     1820.88     1895.96     17.85 o 
  -6   8   4     5287.51     5412.01     40.92 o 
  -5   8   4     1064.07     1206.76     12.89 o 
  -4   8   4      501.93      480.55      5.67 o 
  -3   8   4      907.69      979.20     11.14 o 
  -2   8   4      398.73      432.54      6.31 o 
  -1   8   4      748.69      836.67      9.04 o 
   0   8   4      166.79      194.20      5.32 o 
   1   8   4        0.89        3.62      1.65 o 
   2   8   4      542.31      574.04      6.08 o 
   3   8   4      386.50      418.95      7.13 o 
   4   8   4      212.40      179.61      4.26 o 
   5   8   4      643.77      710.73      6.64 o 
   6   8   4     3511.76     3732.86     26.99 o 
   7   8   4       63.27       77.43      3.18 o 
   8   8   4        9.69        5.55      2.80 o 
   9   8   4      123.15      110.96      4.78 o 
  10   8   4        6.98        6.00      4.67 o 
  11   8   4        4.33        0.88      4.95 o 
  12   8   4        5.63        2.50      4.26 o 
  13   8   4       10.82        8.81      9.03 o 
  14   8   4        0.95        3.67      9.32 o 
  15   8   4       53.65       71.68     12.49 o 
  16   8   4       94.38      105.10     24.10 o 
  17   8   4       69.74       87.13     26.78 o 
 -19   9   4        6.10       43.96     12.87 o 
 -18   9   4      233.72      256.09     20.18 o 
 -17   9   4       32.87       62.72     13.97 o 
 -16   9   4       19.28       44.95     12.15 o 
 -15   9   4      127.32      166.23     15.27 o 
 -14   9   4        0.17       -2.27      8.54 o 
 -13   9   4       32.64       31.31      8.90 o 
 -12   9   4      708.31      572.70     16.45 o 
 -11   9   4       88.91       92.08      8.08 o 
 -10   9   4     1991.05     1787.25     32.47 o 
  -9   9   4        5.21        1.05      3.34 o 
  -8   9   4       40.54       47.10      3.26 o 
  -7   9   4       72.36       75.49      2.72 o 
  -6   9   4     1187.82     1192.32     11.17 o 
  -5   9   4        0.01       -1.72      1.78 o 
  -4   9   4       94.20      142.83      3.11 o 
  -3   9   4       60.39       57.60      2.66 o 
  -2   9   4      403.23      485.58      6.33 o 
  -1   9   4        0.25        2.98      1.30 o 
   0   9   4      322.72      393.02      6.09 o 
   1   9   4     1385.03     1554.24     14.62 o 
   2   9   4       19.68       16.74      1.56 o 
   3   9   4      169.89      145.69      5.54 o 
   4   9   4      581.98      628.98      6.26 o 
   5   9   4     1411.82     1506.31     12.98 o 
   6   9   4     5037.37     5194.49     36.46 o 
   7   9   4       90.54       85.10      3.58 o 
   8   9   4      131.37      163.25      5.38 o 
   9   9   4      394.87      360.30      8.13 o 
  10   9   4       77.85       90.15      6.56 o 
  11   9   4        6.48        8.59      5.06 o 
  12   9   4      128.66      132.81      9.29 o 
  13   9   4       55.08       38.31     14.10 o 
  14   9   4      509.24      468.96     20.72 o 
  15   9   4      547.91      572.36     23.48 o 
  16   9   4      116.53      167.17     25.53 o 
  17   9   4       48.10       32.14     23.92 o 
 -18  10   4       28.84       75.63     14.33 o 
 -17  10   4      209.83      238.07     19.17 o 
 -16  10   4      250.15      276.12     22.67 o 
 -15  10   4      119.15      139.27     14.37 o 
 -14  10   4      117.87      132.96     14.28 o 
 -13  10   4       20.99       14.38      6.84 o 
 -12  10   4      290.08      288.85     12.34 o 
 -11  10   4      254.28      220.82      8.32 o 
 -10  10   4     2731.13     2497.00     32.81 o 
  -9  10   4     4729.21     4512.60     53.21 o 
  -8  10   4     1771.51     1674.52     18.42 o 
  -7  10   4       54.35       77.68      2.71 o 
  -6  10   4      254.39      220.81      3.64 o 
  -5  10   4        0.68        6.18      1.55 o 
  -4  10   4      239.96      290.17      6.26 o 
  -3  10   4       22.28       31.82      1.58 o 
  -2  10   4       26.17       51.93      2.43 o 
  -1  10   4     1097.77     1152.75     12.18 o 
   0  10   4      378.21      394.76      6.24 o 
   1  10   4     1708.47     2045.99     18.72 o 
   2  10   4      219.35      199.20      3.59 o 
   3  10   4      124.66      132.21      2.53 o 
   4  10   4        0.15       -1.29      1.29 o 
   5  10   4       20.61       27.10      3.17 o 
   6  10   4      443.24      533.66      8.34 o 
   7  10   4       19.18       21.83      2.50 o 
   8  10   4      807.13      804.25     11.02 o 
   9  10   4        0.32        8.44      3.40 o 
  10  10   4        4.60        1.10      4.02 o 
  11  10   4      255.76      228.25     10.60 o 
  12  10   4       20.75       28.90      6.87 o 
  13  10   4       55.44       55.71     11.02 o 
  14  10   4      714.09      669.56     24.28 o 
  15  10   4     1838.23     1809.93     43.14 o 
  16  10   4      451.97      453.30     30.89 o 
  17  10   4       22.89       20.35     23.21 o 
 -18  11   4      134.26      147.88     17.03 o 
 -17  11   4       82.38      117.31     15.77 o 
 -16  11   4      729.07      704.12     27.26 o 
 -15  11   4       53.59       68.65     12.20 o 
 -14  11   4      231.29      223.21     16.00 o 
 -13  11   4       20.55       30.98     14.96 o 
 -12  11   4       18.93        7.59      6.26 o 
 -11  11   4        0.01       -0.52      4.39 o 
 -10  11   4       20.97       22.44      4.74 o 
  -9  11   4     1164.29     1124.21     18.10 o 
  -8  11   4      167.65      158.16      5.03 o 
  -7  11   4       62.12       58.96      2.78 o 
  -6  11   4       16.92       13.23      1.49 o 
  -5  11   4      186.50      185.50      2.99 o 
  -4  11   4      281.26      340.70      5.19 o 
  -3  11   4      484.57      423.10      7.23 o 
  -2  11   4       15.58        5.80      1.46 o 
  -1  11   4      254.19      217.56      6.45 o 
   0  11   4     4975.14     5588.67     55.46 o 
   1  11   4       60.56       42.76      1.90 o 
   2  11   4       12.16        9.82      2.23 o 
   3  11   4       81.99       72.24      2.14 o 
   4  11   4      266.08      256.28      3.78 o 
   5  11   4     1341.41     1391.45     12.28 o 
   6  11   4       45.02       55.96      2.99 o 
   7  11   4     1387.54     1406.54     14.76 o 
   8  11   4     1246.42     1224.97     14.56 o 
   9  11   4      202.20      208.38      8.27 o 
  10  11   4      141.32      133.69      7.18 o 
  11  11   4        0.05       -0.01      5.34 o 
  12  11   4      139.85      128.30     12.99 o 
  13  11   4        6.61        2.52      8.91 o 
  14  11   4      585.03      603.81     24.10 o 
  15  11   4     1922.62     1841.28     43.91 o 
  16  11   4       94.11      131.28     18.03 o 
  17  11   4       62.50       46.06     26.07 o 
 -18  12   4        9.56       51.95     13.97 o 
 -17  12   4       26.74       63.74     13.68 o 
 -16  12   4     1160.63     1131.24     34.58 o 
 -15  12   4       76.72       95.85     22.67 o 
 -14  12   4        4.20       10.59      8.92 o 
 -13  12   4        0.94       -1.90      6.14 o 
 -12  12   4      147.56      125.96      9.37 o 
 -11  12   4      281.66      223.53      8.56 o 
 -10  12   4      997.72      880.62     15.89 o 
  -9  12   4     2765.83     2501.82     32.65 o 
  -8  12   4      429.58      381.64      8.47 o 
  -7  12   4       65.63       91.86      3.36 o 
  -6  12   4       13.71       15.90      1.84 o 
  -5  12   4      738.31      912.82      8.92 o 
  -4  12   4       38.55       60.88      2.45 o 
  -3  12   4     1042.20     1181.59     13.16 o 
  -2  12   4      699.29      746.52     10.03 o 
  -1  12   4      159.60      207.84      7.74 o 
   0  12   4     3018.37     3617.80     31.94 o 
   1  12   4     1885.22     1748.16     15.54 o 
   2  12   4       21.11        9.09      1.10 o 
   3  12   4      747.85      731.50      7.19 o 
   4  12   4      133.26      131.66      3.29 o 
   5  12   4      263.14      258.86      4.67 o 
   6  12   4      490.42      478.65      6.47 o 
   7  12   4      331.40      405.79      6.68 o 
   8  12   4      754.26      751.41     11.59 o 
   9  12   4        0.41       -3.32      3.32 o 
  10  12   4       97.97      101.98      6.67 o 
  11  12   4       56.89       63.18      7.33 o 
  12  12   4       39.91       39.16      7.11 o 
  13  12   4       92.35       82.49     12.15 o 
  14  12   4       26.90       47.04     11.35 o 
  15  12   4       93.68      239.25     30.00 o 
  16  12   4       16.06       11.19     11.43 o 
  17  12   4       35.33       41.78     25.00 o 
 -18  13   4        9.11       30.19     19.64 o 
 -17  13   4        3.56        9.16     11.74 o 
 -16  13   4      181.35      218.09     17.99 o 
 -15  13   4       61.11       70.49     12.76 o 
 -14  13   4       70.93       67.71     11.44 o 
 -13  13   4        8.27       12.87      6.90 o 
 -12  13   4       17.25       16.37      5.21 o 
 -11  13   4      102.56      106.43      6.74 o 
 -10  13   4     1220.86     1186.73     19.31 o 
  -9  13   4     2112.79     1924.05     26.76 o 
  -8  13   4    18013.72    17170.91    184.25 o 
  -7  13   4      139.78      127.76      3.82 o 
  -6  13   4     1270.25     1241.45     12.67 o 
  -5  13   4       84.90      106.75      2.54 o 
  -4  13   4      124.51      119.13      2.37 o 
  -3  13   4      777.29      817.54     10.02 o 
  -2  13   4      794.43      794.62      8.77 o 
  -1  13   4     7976.80     8476.80     83.27 o 
   0  13   4     9528.91    10850.10     90.01 o 
   1  13   4      262.05      267.29      4.11 o 
   2  13   4      856.11      903.50      8.19 o 
   3  13   4       64.74       60.89      2.03 o 
   4  13   4      100.15       81.75      2.51 o 
   5  13   4      129.48      127.11      3.71 o 
   6  13   4      494.52      527.24      7.27 o 
   7  13   4     1599.48     1537.92     16.65 o 
   8  13   4      173.66      209.75      8.20 o 
   9  13   4        6.27        4.26      3.60 o 
  10  13   4       30.02       23.80      5.04 o 
  11  13   4        7.98        1.31      5.51 o 
  12  13   4        7.80        1.61      5.88 o 
  13  13   4        1.05        5.61      9.00 o 
  14  13   4        4.90       13.23     10.54 o 
  15  13   4      254.38      275.47     18.23 o 
  16  13   4       72.98      105.73     14.59 o 
  17  13   4       12.77        7.89     14.28 o 
 -18  14   4        9.44       37.32     14.28 o 
 -17  14   4       53.79       76.06     14.29 o 
 -16  14   4       66.54       99.97     14.84 o 
 -15  14   4      485.81      473.99     39.64 o 
 -14  14   4       14.22       10.80      9.27 o 
 -13  14   4        0.04       -0.69      6.68 o 
 -12  14   4       23.24       30.80      5.53 o 
 -11  14   4       53.14       59.87      5.98 o 
 -10  14   4      205.25      200.64     10.31 o 
  -9  14   4      148.37      140.62      7.31 o 
  -8  14   4     5196.07     5049.52     58.95 o 
  -7  14   4       76.71       73.87      4.66 o 
  -6  14   4     1553.87     1558.04     15.28 o 
  -5  14   4      208.11      201.46      4.49 o 
  -4  14   4       64.66       83.53      2.12 o 
  -3  14   4        6.20        3.39      1.08 o 
  -2  14   4      838.20     1007.34      9.20 o 
  -1  14   4      221.98      301.52      4.18 o 
   0  14   4       39.54       35.68      2.06 o 
   1  14   4       57.91       69.01      2.09 o 
   2  14   4      519.54      509.15      5.46 o 
   3  14   4        6.65        5.09      1.28 o 
   4  14   4      390.78      405.29      5.29 o 
   5  14   4       42.23       28.53      2.45 o 
   6  14   4      112.32      120.77      4.78 o 
   7  14   4        4.38       17.80      5.75 o 
   8  14   4     1068.62     1101.34     14.83 o 
   9  14   4        4.02       -1.61      3.92 o 
  10  14   4        9.13        4.36      4.38 o 
  11  14   4       36.90       39.12      5.79 o 
  12  14   4       27.96       14.05     10.89 o 
  13  14   4        5.60        4.50      9.08 o 
  14  14   4      452.87      417.01     20.41 o 
  15  14   4      416.52      431.53     28.03 o 
  16  14   4      199.79      193.86     17.17 o 
  17  14   4       34.88      -21.43     21.43 o 
 -18  15   4      202.65      220.22     39.82 o 
 -17  15   4       21.95       28.15     22.14 o 
 -16  15   4      306.57      334.23     20.63 o 
 -15  15   4      631.88      626.25     25.16 o 
 -14  15   4      360.29      340.66     23.21 o 
 -13  15   4        1.16       -3.45      6.44 o 
 -12  15   4      186.99      184.41      8.61 o 
 -11  15   4       80.72       69.69      6.23 o 
 -10  15   4       94.20       97.92      7.11 o 
  -9  15   4     1886.64     1686.88     24.49 o 
  -8  15   4     4764.50     4661.52     55.03 o 
  -7  15   4     8336.63     8219.69     86.55 o 
  -6  15   4     1528.47     1410.26     17.44 o 
  -5  15   4      275.58      218.33      4.62 o 
  -4  15   4       29.23       16.72      1.58 o 
  -3  15   4      715.11      747.52      7.28 o 
  -2  15   4        0.15       -0.26      1.13 o 
  -1  15   4     6204.17     7244.07     56.78 o 
   0  15   4     1360.56     1488.77     14.62 o 
   1  15   4       22.19       24.06      1.39 o 
   2  15   4       63.44       62.13      2.12 o 
   3  15   4      313.73      313.88      4.44 o 
   4  15   4      238.54      235.66      4.58 o 
   5  15   4      357.42      376.10      6.58 o 
   6  15   4     1417.17     1369.74     14.00 o 
   7  15   4      334.52      370.08      6.96 o 
   8  15   4      107.56      142.09      9.17 o 
   9  15   4       14.77       24.11      4.79 o 
  10  15   4      241.32      238.16     10.00 o 
  11  15   4        1.45        3.29      4.93 o 
  12  15   4        2.56       -7.81     13.75 o 
  13  15   4       96.42       81.21     16.78 o 
  14  15   4        0.00       22.10     10.80 o 
  15  15   4      127.69      155.72     15.85 o 
  16  15   4       44.55       55.82     12.95 o 
 -18  16   4        2.17       38.05     14.28 o 
 -17  16   4      154.87      171.16     17.33 o 
 -16  16   4     1007.50      984.07     40.53 o 
 -15  16   4       59.90       86.23     13.37 o 
 -14  16   4       35.41       45.09     11.03 o 
 -13  16   4       77.60       73.08     13.02 o 
 -12  16   4       44.28       43.42      5.98 o 
 -11  16   4      192.90      177.49      8.32 o 
 -10  16   4      154.64      155.07      7.69 o 
  -9  16   4      308.19      304.30     11.67 o 
  -8  16   4       45.11       32.91      4.99 o 
  -7  16   4    25624.96    24324.56    259.53 o 
  -6  16   4      135.14      131.21      4.80 o 
  -5  16   4      715.02      702.14      9.30 o 
  -4  16   4        8.71        9.24      1.62 o 
  -3  16   4       14.84       22.37      1.73 o 
  -2  16   4        7.88       23.63      1.53 o 
  -1  16   4     1008.45      913.97      9.30 o 
   0  16   4      476.85      562.19      6.41 o 
   1  16   4      551.09      571.75      6.24 o 
   2  16   4        3.40        4.36      1.39 o 
   3  16   4     1274.49     1246.88     11.76 o 
   4  16   4      238.36      221.21      4.53 o 
   5  16   4       33.35       33.27      2.83 o 
   6  16   4      353.81      377.07      6.16 o 
   7  16   4     1009.66     1028.25     12.60 o 
   8  16   4        4.49       18.29      3.78 o 
   9  16   4      269.26      256.65      8.84 o 
  10  16   4        1.26        7.49      4.50 o 
  11  16   4       58.87       51.15      6.09 o 
  12  16   4       22.52       19.73      9.23 o 
  13  16   4      376.21      366.28     18.83 o 
  14  16   4      222.19      229.44     16.98 o 
  15  16   4       98.45       96.51     26.60 o 
  16  16   4      398.96      369.24     21.13 o 
 -18  17   4        6.17       16.78     20.00 o 
 -17  17   4       48.82       73.90     14.13 o 
 -16  17   4      374.11      376.16     21.20 o 
 -15  17   4       25.97       28.47     23.21 o 
 -14  17   4      360.69      357.15     18.96 o 
 -13  17   4        4.10       -3.47      5.29 o 
 -12  17   4        0.67       -4.65      4.65 o 
 -11  17   4       93.76       83.95      6.81 o 
 -10  17   4      184.03      185.47      8.49 o 
  -9  17   4       65.57       72.93      6.05 o 
  -8  17   4       44.93       41.16      5.07 o 
  -7  17   4     9609.35     9235.77    102.34 o 
  -6  17   4       54.96       58.15      4.40 o 
  -5  17   4       32.82       56.39      3.40 o 
  -4  17   4       38.87       48.19      2.52 o 
  -3  17   4       31.54       31.91      1.96 o 
  -2  17   4      307.88      198.38      3.47 o 
  -1  17   4        0.20        7.60      1.59 o 
   0  17   4      140.56      178.88      2.92 o 
   1  17   4     4370.02     4539.31     37.74 o 
   2  17   4       31.45       31.05      1.87 o 
   3  17   4      111.72      138.39      3.81 o 
   4  17   4      182.94      193.82      4.76 o 
   5  17   4      835.38      817.24     10.54 o 
   6  17   4      613.40      607.88      8.81 o 
   7  17   4        3.50        9.29      2.73 o 
   8  17   4      541.23      533.68     10.66 o 
   9  17   4        2.61        8.94      4.39 o 
  10  17   4       15.71       15.14      7.63 o 
  11  17   4       80.09       79.27      6.81 o 
  12  17   4        0.02        7.87      8.72 o 
  13  17   4      416.04      422.19     20.01 o 
  14  17   4      852.41      800.63     27.19 o 
  15  17   4       82.53       98.56     14.20 o 
  16  17   4      143.98      186.33     17.04 o 
 -18  18   4        8.54       35.30     16.78 o 
 -17  18   4      418.73      418.08     25.71 o 
 -16  18   4       21.23       38.19     12.18 o 
 -15  18   4       30.69       63.08     21.78 o 
 -14  18   4       23.93       36.35     10.81 o 
 -13  18   4       12.54       15.62      5.82 o 
 -12  18   4      213.87      201.75      9.21 o 
 -11  18   4      141.64      146.97      7.89 o 
 -10  18   4      505.90      539.01     14.17 o 
  -9  18   4      250.94      230.94      8.73 o 
  -8  18   4      893.62      812.81     15.03 o 
  -7  18   4      136.05      157.95      6.84 o 
  -6  18   4     1367.28     1288.57     18.94 o 
  -5  18   4       32.77       25.38      2.81 o 
  -4  18   4      393.70      326.83      5.66 o 
  -3  18   4       43.95       43.75      2.18 o 
  -2  18   4      110.48      265.15      4.16 o 
  -1  18   4        3.53        2.07      1.01 o 
   0  18   4       69.08       83.77      2.26 o 
   1  18   4     6381.42     6423.29     48.91 o 
   2  18   4      248.35      273.10      4.64 o 
   3  18   4       59.44       63.01      2.94 o 
   4  18   4       77.89       85.89      3.63 o 
   5  18   4      106.35      114.87      4.22 o 
   6  18   4      434.36      421.45      7.21 o 
   7  18   4      177.70      182.65      6.11 o 
   8  18   4      471.82      496.90     10.44 o 
   9  18   4      416.87      466.84     17.27 o 
  10  18   4      239.64      239.92      9.06 o 
  11  18   4      115.83      107.77      8.89 o 
  12  18   4        1.25       -7.67      7.67 o 
  13  18   4      130.51      150.37     14.47 o 
  14  18   4      598.67      554.90     23.03 o 
  15  18   4      399.96      374.30     20.60 o 
  16  18   4      551.55      535.63     24.18 o 
 -18  19   4        3.40       39.99     21.78 o 
 -17  19   4      569.34      562.04     51.60 o 
 -16  19   4       78.37      115.92     21.96 o 
 -15  19   4       18.93       32.77     12.68 o 
 -14  19   4        9.08       11.70     13.93 o 
 -13  19   4       23.33       23.80      6.16 o 
 -12  19   4        6.45        4.06      5.26 o 
 -11  19   4       81.69       84.67      6.86 o 
 -10  19   4     6642.33     6196.37     72.67 o 
  -9  19   4       18.70       22.69      5.10 o 
  -8  19   4     5998.85     5630.87     66.38 o 
  -7  19   4      254.38      252.24      8.66 o 
  -6  19   4     1821.26     1556.62     22.02 o 
  -5  19   4        7.61        4.03      3.23 o 
  -4  19   4     1149.30     1104.96     13.54 o 
  -3  19   4      133.05      137.75      3.51 o 
  -2  19   4      802.63      967.66      9.24 o 
  -1  19   4       50.56       32.98      1.58 o 
   0  19   4      127.62      136.41      3.57 o 
   1  19   4     2598.56     2665.82     24.70 o 
   2  19   4     1593.94     1649.33     19.17 o 
   3  19   4       72.35       39.14      2.95 o 
   4  19   4      145.80      137.62      4.37 o 
   5  19   4      329.87      360.53      6.81 o 
   6  19   4      250.14      223.27      5.44 o 
   7  19   4       71.91       84.37      5.25 o 
   8  19   4        3.28        6.80      3.75 o 
   9  19   4     1064.16     1072.91     18.42 o 
  10  19   4       24.11       28.15      5.41 o 
  11  19   4        2.06        2.29      5.62 o 
  12  19   4       42.17       31.57     19.64 o 
  13  19   4        9.00       16.88     10.24 o 
  14  19   4       40.62       67.75     12.60 o 
  15  19   4      324.96      324.23     19.55 o 
  16  19   4      456.61      499.06     27.50 o 
 -17  20   4        0.00       51.18     21.78 o 
 -16  20   4      127.82      149.63     16.78 o 
 -15  20   4      462.89      501.73     23.05 o 
 -14  20   4       16.45       19.97     10.62 o 
 -13  20   4       11.48       14.62      5.99 o 
 -12  20   4       49.58       41.31      6.31 o 
 -11  20   4      141.03      152.07      8.27 o 
 -10  20   4     3114.80     2928.31     38.85 o 
  -9  20   4      847.64      790.28     15.40 o 
  -8  20   4       73.99       68.99      5.86 o 
  -7  20   4      395.97      369.78      9.70 o 
  -6  20   4        8.02       10.15      3.98 o 
  -5  20   4       22.21       35.35      4.17 o 
  -4  20   4      523.61      486.30      8.07 o 
  -3  20   4      174.50      201.40      3.78 o 
  -2  20   4       55.18       81.55      2.31 o 
  -1  20   4       18.02       36.20      1.96 o 
   0  20   4      384.85      401.85      5.38 o 
   1  20   4       81.57      103.37      3.51 o 
   2  20   4      655.56      608.53      8.18 o 
   3  20   4       68.24       76.10      3.67 o 
   4  20   4      363.93      338.84      6.39 o 
   5  20   4      167.50      202.50      6.08 o 
   6  20   4      170.57      170.51      4.94 o 
   7  20   4       31.00       36.93      4.26 o 
   8  20   4      134.45      146.73      7.51 o 
   9  20   4      161.28      202.41      8.42 o 
  10  20   4      111.15      114.18      7.34 o 
  11  20   4       32.29       30.06     11.78 o 
  12  20   4       86.54       78.52     22.14 o 
  13  20   4      499.54      451.34     20.72 o 
  14  20   4        8.50       16.64     10.40 o 
  15  20   4        4.91        0.67     11.96 o 
  16  20   4       15.96       33.41     12.62 o 
 -17  21   4       16.11       51.08     19.46 o 
 -16  21   4      152.25      151.23     16.13 o 
 -15  21   4      162.46      195.02     16.97 o 
 -14  21   4       10.41        9.19      9.87 o 
 -13  21   4      120.35      142.50      8.99 o 
 -12  21   4       38.61       40.00      6.15 o 
 -11  21   4      311.82      274.84     10.17 o 
 -10  21   4      243.95      226.06      9.51 o 
  -9  21   4      311.63      304.06      9.91 o 
  -8  21   4        0.34       -3.84      3.84 o 
  -7  21   4     1450.57     1495.73     25.23 o 
  -6  21   4       62.10       56.48      5.00 o 
  -5  21   4     1724.74     1482.73     21.22 o 
  -4  21   4        0.42       -0.50      1.99 o 
  -3  21   4        0.09        1.34      1.31 o 
  -2  21   4       83.72      105.93      2.87 o 
  -1  21   4      529.05      498.27      6.40 o 
   0  21   4      155.17      160.53      3.57 o 
   1  21   4        1.66       -1.07      1.74 o 
   2  21   4     1464.13     1491.11     18.55 o 
   3  21   4        0.82        4.04      2.42 o 
   4  21   4      123.65      122.88      4.40 o 
   5  21   4     1614.50     1565.18     18.67 o 
   6  21   4        0.48        4.10      2.58 o 
   7  21   4      117.74      121.08      5.94 o 
   8  21   4       31.47       27.69      5.10 o 
   9  21   4       37.15       48.06      5.85 o 
  10  21   4      261.13      243.17      9.33 o 
  11  21   4       19.35       -0.47      8.44 o 
  12  21   4       27.34       32.52     10.20 o 
  13  21   4       61.14       81.14     27.50 o 
  14  21   4      125.41      133.39     35.17 o 
  15  21   4       15.74       16.99     11.30 o 
  16  21   4        7.15      -11.30     13.39 o 
 -17  22   4       17.43       56.42     21.78 o 
 -16  22   4       13.54       16.17     11.36 o 
 -15  22   4       67.05      101.26     13.97 o 
 -14  22   4        1.31        5.93      7.07 o 
 -13  22   4       24.98       21.18      6.32 o 
 -12  22   4        1.50        3.93      5.27 o 
 -11  22   4      149.92      166.17      8.59 o 
 -10  22   4      208.82      198.61      9.04 o 
  -9  22   4      115.96      118.85      7.15 o 
  -8  22   4       64.55       65.30      5.93 o 
  -7  22   4     1135.14     1033.46     20.02 o 
  -6  22   4     1475.75     1214.27     18.95 o 
  -5  22   4     4355.74     4110.66     49.01 o 
  -4  22   4      463.93      399.46      7.03 o 
  -3  22   4      245.11      215.38      4.61 o 
  -2  22   4        3.25       10.24      2.08 o 
  -1  22   4       45.33       49.94      2.39 o 
   0  22   4      162.48      191.91      4.35 o 
   1  22   4       51.80       54.67      2.98 o 
   2  22   4      676.23      672.27      9.84 o 
   3  22   4        0.02        4.56      2.56 o 
   4  22   4     1092.07     1083.14     14.32 o 
   5  22   4     2638.38     2489.67     26.75 o 
   6  22   4     1089.31     1034.35     15.33 o 
   7  22   4      203.40      195.02      8.05 o 
   8  22   4      131.99      136.53      7.43 o 
   9  22   4        1.92        0.96      4.57 o 
  10  22   4       29.01       26.68      6.24 o 
  11  22   4      134.14      128.90     13.13 o 
  12  22   4      111.04      122.59     13.40 o 
  13  22   4      111.90      116.17     13.68 o 
  14  22   4       20.49       24.40     11.44 o 
  15  22   4      121.14      114.19     14.82 o 
  16  22   4        1.22       -4.01     18.75 o 
 -17  23   4      159.36      163.55     26.78 o 
 -16  23   4       40.29       69.32     13.55 o 
 -15  23   4       14.58       26.44     11.36 o 
 -14  23   4       86.82       93.40      9.65 o 
 -13  23   4        7.57        9.86      6.60 o 
 -12  23   4        3.07       -0.43      5.28 o 
 -11  23   4       59.91       47.84      7.22 o 
 -10  23   4        0.25        5.09      4.95 o 
  -9  23   4        6.65        8.79      4.86 o 
  -8  23   4     2498.97     2218.91     30.61 o 
  -7  23   4        0.98       -3.58      4.81 o 
  -6  23   4     8648.10     7437.68     89.97 o 
  -5  23   4      519.23      471.16     10.77 o 
  -4  23   4        0.23        2.41      2.18 o 
  -3  23   4      198.07      158.54      4.43 o 
  -2  23   4        5.27       -1.86      1.90 o 
  -1  23   4        1.74        7.96      2.03 o 
   0  23   4      149.71      164.66      4.36 o 
   1  23   4        4.30        4.40      2.10 o 
   2  23   4     1785.61     1738.32     27.10 o 
   3  23   4     1902.62     1899.10     21.20 o 
   4  23   4      121.28      126.67      6.49 o 
   5  23   4     2170.92     1930.19     24.11 o 
   6  23   4        0.91       20.58      8.38 o 
   7  23   4      151.78      149.61      7.49 o 
   8  23   4        0.82       -4.17      4.17 o 
   9  23   4       33.30       23.23      5.26 o 
  10  23   4      162.49      138.71     12.95 o 
  11  23   4        0.31        8.00      8.84 o 
  12  23   4      643.42      583.90     23.22 o 
  13  23   4       55.84       67.60     12.44 o 
  14  23   4      337.97      335.34     19.55 o 
  15  23   4      178.54      184.80     17.08 o 
 -17  24   4       44.52       28.57     20.71 o 
 -16  24   4       40.78       80.47     18.93 o 
 -15  24   4       59.11       69.68     13.46 o 
 -14  24   4       33.54       41.23      8.41 o 
 -13  24   4       36.47       36.52      8.78 o 
 -12  24   4       66.04       59.87      7.17 o 
 -11  24   4      213.06      226.11      9.56 o 
 -10  24   4        0.90        0.60      5.02 o 
  -9  24   4       31.63       20.62      5.31 o 
  -8  24   4       36.30       36.64      5.41 o 
  -7  24   4      130.79      136.13      8.77 o 
  -6  24   4      212.79      237.03      6.10 o 
  -5  24   4       85.76       85.84      4.76 o 
  -4  24   4     1055.57      876.63     11.87 o 
  -3  24   4      439.69      318.69      6.25 o 
  -2  24   4      123.27      131.04      4.30 o 
  -1  24   4        5.74       14.14      2.58 o 
   0  24   4       61.74       51.04      3.36 o 
   1  24   4       77.05       72.18      3.51 o 
   2  24   4      550.89      533.99      8.86 o 
   3  24   4     1852.72     1748.64     24.65 o 
   4  24   4       14.46       10.35      4.32 o 
   5  24   4      724.51      739.77     12.93 o 
   6  24   4     2973.49     2861.38     32.25 o 
   7  24   4       22.30       17.50      4.78 o 
   8  24   4      240.17      224.37      8.88 o 
   9  24   4        8.58        1.90      4.95 o 
  10  24   4        2.79       -3.15      7.88 o 
  11  24   4      158.67      162.65     14.32 o 
  12  24   4      180.89      178.55     15.24 o 
  13  24   4      111.61      104.23     16.78 o 
  14  24   4       52.79       70.57     13.19 o 
  15  24   4       20.08       13.48     14.82 o 
 -17  25   4      116.37      136.76     26.07 o 
 -16  25   4       22.78       14.28     19.28 o 
 -15  25   4      280.00      292.20     19.11 o 
 -14  25   4      305.38      282.57     13.73 o 
 -13  25   4       24.36       26.91     10.04 o 
 -12  25   4        3.42        9.35      5.77 o 
 -11  25   4       55.70       58.36      6.61 o 
 -10  25   4        3.54       -4.82      4.82 o 
  -9  25   4       36.66       32.14      5.88 o 
  -8  25   4      125.68      111.03      7.01 o 
  -7  25   4      209.67      221.36      9.91 o 
  -6  25   4      225.14      209.35      4.96 o 
  -5  25   4      794.17      713.66      9.89 o 
  -4  25   4       13.58        5.06      2.97 o 
  -3  25   4     1108.01      925.19     12.03 o 
  -2  25   4       37.35       26.36      2.90 o 
  -1  25   4       35.39       30.09      3.01 o 
   0  25   4        2.70        6.43      2.53 o 
   1  25   4     1123.54     1088.66     12.77 o 
   2  25   4      464.65      438.55     10.55 o 
   3  25   4        6.53       26.44     11.28 o 
   4  25   4      146.00      172.95     18.76 o 
   5  25   4      479.77      439.05     11.02 o 
   6  25   4      538.43      560.75     12.66 o 
   7  25   4       99.86      103.91      6.76 o 
   8  25   4      144.55      146.81      7.84 o 
   9  25   4       71.48       53.08     11.29 o 
  10  25   4      186.67      197.66     14.86 o 
  11  25   4      894.25      856.71     27.46 o 
  12  25   4       11.79       -4.72      9.23 o 
  13  25   4       24.65        2.30     10.36 o 
  14  25   4      185.37      190.14     17.11 o 
  15  25   4        2.72        8.84     11.48 o 
 -16  26   4       26.86        7.86     18.93 o 
 -15  26   4      185.63      179.26     26.42 o 
 -14  26   4       57.46       75.91      9.38 o 
 -13  26   4        3.47       -5.63      5.63 o 
 -12  26   4      586.15      594.99     15.27 o 
 -11  26   4      178.04      188.42      9.30 o 
 -10  26   4       42.15       41.67      6.24 o 
  -9  26   4       48.25       58.41      6.20 o 
  -8  26   4       81.26       78.79      6.51 o 
  -7  26   4      429.97      367.15     14.80 o 
  -6  26   4       17.24       20.45      3.45 o 
  -5  26   4       31.27       43.82      3.01 o 
  -4  26   4      109.31      112.77      4.10 o 
  -3  26   4      155.30      102.05      4.15 o 
  -2  26   4      267.38      217.93      5.59 o 
  -1  26   4      241.16      233.30      5.84 o 
   0  26   4      214.67      212.73      5.84 o 
   1  26   4        4.97        3.07      3.51 o 
   2  26   4        9.70       14.78      3.15 o 
   3  26   4     3212.65     3185.98     40.01 o 
   4  26   4     3939.69     3702.75     45.87 o 
   5  26   4       55.87       52.91      6.91 o 
   6  26   4      275.30      288.12     14.59 o 
   7  26   4      187.80      174.61      8.38 o 
   8  26   4        0.05       -1.07      4.53 o 
   9  26   4        9.55        3.88      3.97 o 
  10  26   4      107.18       95.50     12.11 o 
  11  26   4      473.18      424.81     20.20 o 
  12  26   4        1.55       -9.20      9.20 o 
  13  26   4        0.33       -5.27      9.52 o 
  14  26   4        0.73        6.15     10.97 o 
  15  26   4       12.09       -5.02     10.80 o 
 -16  27   4       23.70       23.57     20.35 o 
 -15  27   4        6.02        7.86     18.21 o 
 -14  27   4      815.81      782.08     35.53 o 
 -13  27   4        4.30        3.27      6.51 o 
 -12  27   4      855.91      891.44     21.54 o 
 -11  27   4       38.53       39.06      6.49 o 
 -10  27   4        0.37       -0.92      5.15 o 
  -9  27   4       48.71       41.38      6.91 o 
  -8  27   4      559.86      511.49     12.81 o 
  -7  27   4       10.31        2.92      5.44 o 
  -6  27   4      245.55      267.95     10.68 o 
  -5  27   4     1206.67     1041.75     22.50 o 
  -4  27   4       63.42       45.02      5.12 o 
  -3  27   4      105.58       96.61      6.08 o 
  -2  27   4       26.71       23.90      3.72 o 
  -1  27   4      287.58      235.09      7.05 o 
   0  27   4     1293.99     1237.50     16.94 o 
   1  27   4       67.64       65.67      4.64 o 
   2  27   4     2636.94     2544.31     29.48 o 
   3  27   4     9504.20     8796.83     78.64 o 
   4  27   4      487.36      524.12     19.09 o 
   5  27   4       76.04       78.63      6.38 o 
   6  27   4      805.09      797.86     15.61 o 
   7  27   4      184.15      168.91      8.21 o 
   8  27   4       51.98       59.05      6.31 o 
   9  27   4       88.25       79.49     11.29 o 
  10  27   4      196.95      182.86     20.18 o 
  11  27   4       11.90       28.88     10.33 o 
  12  27   4       26.45       24.86     10.80 o 
  13  27   4      117.95      114.14     24.46 o 
  14  27   4       29.32       22.37     11.48 o 
  15  27   4       28.07       20.57     11.64 o 
 -16  28   4       55.59       61.78     22.14 o 
 -15  28   4        0.39        2.16      9.23 o 
 -14  28   4       12.89       14.73     10.00 o 
 -13  28   4      166.40      183.65     10.36 o 
 -12  28   4       56.57       79.01      7.96 o 
 -11  28   4        0.13       -2.40      5.40 o 
 -10  28   4       30.30       39.06      6.32 o 
  -9  28   4        3.13        3.87      5.15 o 
  -8  28   4      816.55      674.41     14.83 o 
  -7  28   4       18.12       14.80      5.74 o 
  -6  28   4      437.19      334.38     14.26 o 
  -5  28   4      118.32      112.50     11.03 o 
  -4  28   4      825.15      605.78     17.94 o 
  -3  28   4      275.45      208.33      8.27 o 
  -2  28   4      660.34      540.07     10.24 o 
  -1  28   4      107.47      105.42      5.28 o 
   0  28   4       40.12       45.31      4.30 o 
   1  28   4      367.86      353.05     10.08 o 
   2  28   4     1676.29     1662.33     24.43 o 
   3  28   4     2760.80     2730.07     30.93 o 
   4  28   4       66.41       76.15      6.41 o 
   5  28   4      745.38      661.78     17.88 o 
   6  28   4       98.52      118.01      7.19 o 
   7  28   4       28.15       24.74      7.01 o 
   8  28   4      242.55      247.12      9.72 o 
   9  28   4       18.90        5.93      8.48 o 
  10  28   4       20.46       20.71      9.68 o 
  11  28   4       12.09       10.44     10.71 o 
  12  28   4      382.95      340.28     19.48 o 
  13  28   4       13.41        5.16     10.60 o 
  14  28   4        2.60       -9.32      9.32 o 
 -16  29   4       35.08       14.28     20.35 o 
 -15  29   4       17.87        3.69      9.73 o 
 -14  29   4        7.06       20.43     10.10 o 
 -13  29   4       14.98       20.92      8.19 o 
 -12  29   4       47.82       55.76     10.98 o 
 -11  29   4      227.26      236.05     10.58 o 
 -10  29   4      247.65      269.05     10.64 o 
  -9  29   4       11.96        6.40      5.41 o 
  -8  29   4      119.67      117.59      8.59 o 
  -7  29   4      372.06      344.95     14.77 o 
  -6  29   4       72.27       53.46      7.95 o 
  -5  29   4      829.28      769.70     18.81 o 
  -4  29   4     1509.85     1101.33     18.72 o 
  -3  29   4      231.90      189.20      7.99 o 
  -2  29   4       82.04       57.83      4.50 o 
  -1  29   4     1246.23     1098.89     15.86 o 
   0  29   4     1213.48     1204.67     17.48 o 
   1  29   4      220.28      187.49      8.09 o 
   2  29   4     1827.14     1787.99     22.77 o 
   3  29   4     4581.40     4388.62     73.29 o 
   4  29   4       30.00       70.55      7.71 o 
   5  29   4        0.87       19.37      5.17 o 
   6  29   4     1133.02     1078.76     18.83 o 
   7  29   4       92.92      105.88      8.61 o 
   8  29   4      136.33      130.15      7.71 o 
   9  29   4       10.15       20.29      9.51 o 
  10  29   4      103.79      101.76     12.65 o 
  11  29   4       50.79       59.87     12.33 o 
  12  29   4       38.65       47.03     11.85 o 
  13  29   4       69.60       71.08     13.73 o 
  14  29   4       18.35       10.69     16.07 o 
 -16  30   4        1.07        3.57     19.28 o 
 -15  30   4       13.54       -0.31      9.46 o 
 -14  30   4        5.09        6.74      9.46 o 
 -13  30   4        1.15       -2.93      7.43 o 
 -12  30   4       29.00       31.82      8.33 o 
 -11  30   4        2.07        7.75      5.94 o 
 -10  30   4       43.41       45.68      8.25 o 
  -9  30   4       21.21        7.42      5.37 o 
  -8  30   4       12.02       11.56      5.96 o 
  -7  30   4       80.91       68.51      8.83 o 
  -6  30   4        5.67        4.19      6.80 o 
  -5  30   4     3944.38     3579.97     51.91 o 
  -4  30   4      250.83      211.55      8.49 o 
  -3  30   4      225.34      198.51      8.24 o 
  -2  30   4      324.87      234.90      7.28 o 
  -1  30   4      190.78      188.24      6.96 o 
   0  30   4      150.96      181.27      6.75 o 
   1  30   4        2.03        6.35      2.95 o 
   2  30   4     1226.93     1214.28     19.37 o 
   3  30   4        1.82       13.97      8.67 o 
   4  30   4     4144.82     3894.10     41.70 o 
   5  30   4      358.35      346.79      9.76 o 
   6  30   4      144.38      150.54      9.59 o 
   7  30   4      839.16      795.57     16.25 o 
   8  30   4       31.83       32.49      6.95 o 
   9  30   4      256.00      217.46     15.39 o 
  10  30   4      108.71      116.86     13.40 o 
  11  30   4      194.13      187.88     22.32 o 
  12  30   4        2.38       -0.93     11.25 o 
  13  30   4        5.99       13.08     11.20 o 
  14  30   4       13.95       -7.10     23.03 o 
 -15  31   4        0.44       -1.92     15.00 o 
 -14  31   4       30.50       33.86     10.76 o 
 -13  31   4       94.50       95.19     11.07 o 
 -12  31   4        0.18        7.52      7.50 o 
 -11  31   4       18.04       29.76      8.00 o 
 -10  31   4     1182.07     1197.38     28.99 o 
  -9  31   4        0.87        5.46      5.80 o 
  -8  31   4       69.92       66.44      7.61 o 
  -7  31   4        1.84        1.08      8.93 o 
  -6  31   4       81.21      124.45     10.21 o 
  -5  31   4      708.33      692.21     20.45 o 
  -4  31   4        3.50        3.48      5.25 o 
  -3  31   4       54.36       26.61      5.11 o 
  -2  31   4      232.96      185.26      6.77 o 
  -1  31   4      249.35      209.24      7.32 o 
   0  31   4     1071.34     1017.71     20.01 o 
   1  31   4      768.99      629.93     26.44 o 
   2  31   4       14.49       23.64      4.93 o 
   3  31   4      338.65      323.84     10.07 o 
   4  31   4      747.59      781.13     18.51 o 
   5  31   4       88.28      104.26      6.57 o 
   6  31   4       92.34       85.53      6.26 o 
   7  31   4      259.99      259.46      9.06 o 
   8  31   4       57.04       62.60     15.85 o 
   9  31   4      147.20      144.31     13.93 o 
  10  31   4      245.43      227.83     16.65 o 
  11  31   4        3.99       -7.02     12.86 o 
  12  31   4       10.00        3.72     10.60 o 
  13  31   4        2.34        1.70     10.65 o 
  14  31   4       10.90        7.02     17.50 o 
 -15  32   4       12.88       19.22     12.68 o 
 -14  32   4        1.26        0.14      9.46 o 
 -13  32   4       88.32       94.42     11.66 o 
 -12  32   4       58.82       56.40      9.43 o 
 -11  32   4      138.32      134.32     10.69 o 
 -10  32   4     2741.37     2722.36     52.91 o 
  -9  32   4        8.43       12.53      6.22 o 
  -8  32   4       54.85       66.74      7.47 o 
  -7  32   4       89.90       81.27      9.34 o 
  -6  32   4      540.30      563.89     18.43 o 
  -5  32   4       27.93       32.05      9.46 o 
  -4  32   4       79.94       75.12      7.44 o 
  -3  32   4       72.68       52.41      7.85 o 
  -2  32   4      247.91      207.62      8.81 o 
  -1  32   4       21.59       23.77      5.05 o 
   0  32   4      518.56      438.99     12.89 o 
   1  32   4      665.65      664.77     13.52 o 
   2  32   4      119.57      119.50      6.97 o 
   3  32   4      166.07      171.28      9.65 o 
   4  32   4       21.98       40.55      8.87 o 
   5  32   4     1179.64     1158.51     20.43 o 
   6  32   4        6.85       16.61      5.27 o 
   7  32   4      206.90      204.39      8.46 o 
   8  32   4       17.62       16.51     17.85 o 
   9  32   4      181.48      194.22     15.31 o 
  10  32   4       76.08       43.21     11.25 o 
  11  32   4        3.10       -6.01      9.48 o 
  12  32   4        0.10       -5.94     10.24 o 
  13  32   4       49.35       28.01     12.54 o 
 -15  33   4      197.08      201.91     16.43 o 
 -14  33   4       87.74       60.38     12.29 o 
 -13  33   4       72.44      102.55     17.61 o 
 -12  33   4       42.44       44.97     12.87 o 
 -11  33   4        2.46        8.62      8.83 o 
 -10  33   4      231.46      249.76     15.35 o 
  -9  33   4       64.86       75.71     10.09 o 
  -8  33   4      100.58       98.07     16.78 o 
  -7  33   4       19.03       30.64      8.18 o 
  -6  33   4      532.76      456.71     38.74 o 
  -5  33   4        0.18       -6.30      6.30 o 
  -4  33   4      383.81      312.61     11.96 o 
  -3  33   4       29.44       26.37      6.16 o 
  -2  33   4     1491.56     1124.69     22.17 o 
  -1  33   4       15.00       18.71      4.59 o 
   0  33   4       90.01       99.92      7.70 o 
   1  33   4     1595.04     1516.52     22.70 o 
   2  33   4      646.28      609.82     13.19 o 
   3  33   4      333.38      311.67     12.30 o 
   4  33   4      358.88      365.26     13.40 o 
   5  33   4     2346.54     2116.02     30.52 o 
   6  33   4      581.25      579.07     14.37 o 
   7  33   4       41.85       47.86      5.96 o 
   8  33   4       83.73       63.44     18.57 o 
   9  33   4      110.38      101.24     12.87 o 
  10  33   4        3.59       10.52     24.28 o 
  11  33   4        2.89       -4.21      9.64 o 
  12  33   4        3.34       -0.73     10.84 o 
  13  33   4        1.84       22.18     11.94 o 
 -15  34   4       41.96       47.26     25.00 o 
 -14  34   4      227.62      186.86     15.87 o 
 -13  34   4      106.46      107.48     16.78 o 
 -12  34   4        0.01       -8.15      8.15 o 
 -11  34   4       37.04       35.03      9.66 o 
 -10  34   4       43.16       59.25     18.39 o 
  -9  34   4      101.91      109.67     11.84 o 
  -8  34   4       25.23       22.54      7.95 o 
  -7  34   4      528.37      438.55     17.54 o 
  -6  34   4       16.03        6.34      7.45 o 
  -5  34   4       42.38       19.56      7.45 o 
  -4  34   4       10.89        8.75      6.01 o 
  -3  34   4       18.07       45.94      6.81 o 
  -2  34   4      101.70       75.16      7.59 o 
  -1  34   4      325.11      273.06     10.57 o 
   0  34   4       34.33       30.56      4.86 o 
   1  34   4     1982.00     1915.30     39.74 o 
   2  34   4        1.59        7.14      5.85 o 
   3  34   4       95.60      101.27      8.50 o 
   4  34   4      703.89      671.76     17.51 o 
   5  34   4      468.83      477.00     13.09 o 
   6  34   4     1252.99     1173.89     25.00 o 
   7  34   4       13.69       15.27      7.40 o 
   8  34   4       11.97       18.80     15.18 o 
   9  34   4       29.34       28.94     10.97 o 
  10  34   4       46.05       47.57     15.53 o 
  11  34   4        0.00       -5.35     10.01 o 
  12  34   4      174.19      151.67     17.14 o 
  13  34   4      264.23      251.51     19.41 o 
 -14  35   4        2.34       16.07     12.50 o 
 -13  35   4      502.85      558.48     29.64 o 
 -12  35   4        0.26        0.70      8.69 o 
 -11  35   4      290.57      294.83     16.36 o 
 -10  35   4       85.86       80.38     16.07 o 
  -9  35   4      144.62      146.14     13.06 o 
  -8  35   4       32.34       32.67      9.08 o 
  -7  35   4     3085.24     2779.57     52.61 o 
  -6  35   4       45.68       41.22      8.58 o 
  -5  35   4       20.35       13.97      7.19 o 
  -4  35   4        7.24        6.45      6.10 o 
  -3  35   4      427.04      430.57     14.88 o 
  -2  35   4       37.95       51.27      7.00 o 
  -1  35   4      188.29      190.81      9.53 o 
   0  35   4      240.48      262.81     11.60 o 
   1  35   4       12.84       41.14      7.78 o 
   2  35   4      717.31      657.08     16.70 o 
   3  35   4      189.64      201.35     14.47 o 
   4  35   4      251.60      263.09     12.00 o 
   5  35   4       76.41       89.89      7.85 o 
   6  35   4      333.09      350.34     11.91 o 
   7  35   4      376.06      364.85     21.78 o 
   8  35   4       13.27        0.72     11.43 o 
   9  35   4       21.57       28.16     17.14 o 
  10  35   4       95.76       94.20     13.73 o 
  11  35   4        3.32       -2.52     10.28 o 
  12  35   4       71.32       69.97     14.07 o 
  13  35   4      155.06      156.92     28.57 o 
 -14  36   4      108.92      121.41     18.21 o 
 -13  36   4        9.73       15.35     12.86 o 
 -12  36   4      128.20      144.21     13.88 o 
 -11  36   4      182.16      211.37     15.26 o 
 -10  36   4      443.28      410.84     32.49 o 
  -9  36   4      285.27      248.84     15.49 o 
  -8  36   4       25.17       33.54      9.45 o 
  -7  36   4      235.00      223.20     14.39 o 
  -6  36   4      123.43      160.78     12.12 o 
  -5  36   4       41.29       47.79      8.54 o 
  -4  36   4        1.50        0.62      9.24 o 
  -3  36   4       52.09       60.77      7.59 o 
  -2  36   4      243.49      194.94     10.32 o 
  -1  36   4        2.06       19.93      5.93 o 
   0  36   4       98.70       87.91      9.84 o 
   1  36   4       86.23       91.71      8.14 o 
   2  36   4        0.01        4.11      9.38 o 
   3  36   4        1.04       -0.67      5.67 o 
   4  36   4      552.03      524.47     20.51 o 
   5  36   4        0.75       -3.03      5.39 o 
   6  36   4      582.67      543.95     14.42 o 
   7  36   4      553.15      521.15     21.54 o 
   8  36   4      333.76      329.71     20.53 o 
   9  36   4        1.86        1.08      9.88 o 
  10  36   4      216.68      207.61     17.36 o 
  11  36   4       38.35       23.34     13.75 o 
  12  36   4        3.22       -4.51     10.44 o 
 -14  37   4       39.35       30.00     14.28 o 
 -13  37   4        1.52        2.50     11.78 o 
 -12  37   4      747.56      691.82     24.86 o 
 -11  37   4       50.65       53.64     11.61 o 
 -10  37   4      171.67      225.36     15.45 o 
  -9  37   4       19.58       32.17      9.72 o 
  -8  37   4     2134.50     2119.64     44.27 o 
  -7  37   4        8.93       21.80      8.46 o 
  -6  37   4       63.59       49.61      8.94 o 
  -5  37   4       33.88       35.65     11.78 o 
  -4  37   4       50.35       37.82      7.07 o 
  -3  37   4        7.46       11.65      6.28 o 
  -2  37   4       36.67       24.20      6.36 o 
  -1  37   4       64.07       78.95      5.94 o 
   0  37   4       31.76       29.64      6.49 o 
   1  37   4       25.70       25.55      6.46 o 
   2  37   4      122.46      114.42      9.05 o 
   3  37   4      307.45      306.47     12.81 o 
   4  37   4       57.38       62.47     10.68 o 
   5  37   4       35.85       34.82      6.70 o 
   6  37   4       20.19       20.85      7.70 o 
   7  37   4      599.06      565.17     26.25 o 
   8  37   4      101.60      112.16     13.67 o 
   9  37   4        6.47       -9.63     18.75 o 
  10  37   4        1.32       -2.14     19.28 o 
  11  37   4        4.95        6.89     11.07 o 
  12  37   4       71.99       67.92     14.17 o 
 -13  38   4       70.38       85.70     16.78 o 
 -12  38   4       36.78       43.92     11.23 o 
 -11  38   4       71.28       62.18     11.44 o 
 -10  38   4       15.32       16.64     18.57 o 
  -9  38   4     1033.79     1074.09     29.40 o 
  -8  38   4       76.02       89.95     11.86 o 
  -7  38   4      923.90      972.37     68.56 o 
  -6  38   4        0.32        4.04      7.31 o 
  -5  38   4       46.75       40.45      8.43 o 
  -4  38   4      120.35      145.14      9.76 o 
  -3  38   4        0.04        9.35      6.47 o 
  -2  38   4      129.99      107.58     16.31 o 
  -1  38   4       20.00       48.40     18.75 o 
   0  38   4      128.58      108.58      8.63 o 
   1  38   4      100.51      125.80      9.16 o 
   2  38   4       58.91       56.35      7.66 o 
   3  38   4      275.92      276.29     12.36 o 
   4  38   4      157.30      176.11     10.89 o 
   5  38   4        0.02       -5.88      5.88 o 
   6  38   4       46.52       48.51     10.26 o 
   7  38   4      295.13      271.96     17.14 o 
   8  38   4      574.41      580.83     23.77 o 
   9  38   4        8.86        1.17     10.38 o 
  10  38   4       44.13       28.62     24.64 o 
  11  38   4       48.83       40.72     14.10 o 
  12  38   4       42.02       40.01     13.34 o 
 -13  39   4      196.92      234.96     22.14 o 
 -12  39   4      203.51      209.58     35.89 o 
 -11  39   4        6.47        3.18      9.35 o 
 -10  39   4       45.80       38.38     10.82 o 
  -9  39   4     1025.98     1032.62     29.26 o 
  -8  39   4      117.42      112.38     12.59 o 
  -7  39   4       54.23       64.05     10.60 o 
  -6  39   4       28.24       30.67      8.94 o 
  -5  39   4      133.10      114.10     15.53 o 
  -4  39   4        8.98        1.39      7.17 o 
  -3  39   4      841.85      782.74     19.22 o 
  -2  39   4       30.82       27.34      9.25 o 
  -1  39   4      483.93      408.92     24.46 o 
   0  39   4      241.73      228.67     11.14 o 
   1  39   4      195.64      192.44     13.89 o 
   2  39   4      396.79      388.08     14.06 o 
   3  39   4      134.82      146.03     10.77 o 
   4  39   4       11.28        9.97      7.74 o 
   5  39   4      139.66      143.08      9.12 o 
   6  39   4       13.72       18.74      7.73 o 
   7  39   4      116.57      123.57     13.79 o 
   8  39   4      511.96      498.81     22.38 o 
   9  39   4      103.84       91.12     13.87 o 
  10  39   4      121.54      125.47     18.75 o 
  11  39   4       53.29       40.03     20.00 o 
 -13  40   4        0.27       12.86     13.21 o 
 -12  40   4      210.53      233.18     22.50 o 
 -11  40   4      409.21      346.78     18.53 o 
 -10  40   4       70.35       58.38     11.18 o 
  -9  40   4       63.81       79.88     11.86 o 
  -8  40   4        3.70       -6.49      8.32 o 
  -7  40   4      742.98      753.13     24.22 o 
  -6  40   4       31.61       35.50      8.94 o 
  -5  40   4       16.15       23.13      8.32 o 
  -4  40   4       29.50       21.03      7.97 o 
  -3  40   4      267.06      303.04     14.69 o 
  -2  40   4       12.21       10.28      8.64 o 
  -1  40   4        0.91        7.43      8.64 o 
   0  40   4      143.56      117.07      9.11 o 
   1  40   4        1.14       10.89      6.40 o 
   2  40   4      301.97      307.63     12.93 o 
   3  40   4      499.18      454.09     15.22 o 
   4  40   4      113.30      141.37     10.49 o 
   5  40   4       46.39       55.95     12.09 o 
   6  40   4      306.66      314.83     21.78 o 
   7  40   4      311.48      299.53     18.18 o 
   8  40   4        1.17       15.48     17.85 o 
   9  40   4        5.90       -9.88      9.88 o 
  10  40   4       10.50        3.68     10.80 o 
  11  40   4       25.95       11.09     35.53 o 
 -12  41   4       47.86       87.84     17.14 o 
 -11  41   4       40.82       33.60     11.08 o 
 -10  41   4       66.58       62.55     11.36 o 
  -9  41   4        0.79        7.08     10.53 o 
  -8  41   4        0.49        9.36      9.33 o 
  -7  41   4       89.69       98.90     11.98 o 
  -6  41   4      365.96      371.78     17.29 o 
  -5  41   4       35.77       68.31     16.43 o 
  -4  41   4       17.19       18.10      8.13 o 
  -3  41   4       27.46       34.64     13.21 o 
  -2  41   4       31.72       34.28     13.21 o 
  -1  41   4       27.63       31.21      9.86 o 
   0  41   4      123.90      165.97     13.79 o 
   1  41   4      494.31      526.43     15.87 o 
   2  41   4       70.17      110.92      9.47 o 
   3  41   4        0.54       -2.09      6.59 o 
   4  41   4       32.60       38.26      8.43 o 
   5  41   4        1.69       -6.95     10.73 o 
   6  41   4      257.98      280.20     17.32 o 
   7  41   4       77.66       77.01     21.96 o 
   8  41   4       11.25        1.55      9.72 o 
   9  41   4       31.58       12.19     11.25 o 
  10  41   4       10.00       -9.68      9.68 o 
  11  41   4        5.64        0.18     11.25 o 
 -12  42   4      279.38      261.03     23.21 o 
 -11  42   4      124.10      106.19     13.97 o 
 -10  42   4      239.67      252.43     16.93 o 
  -9  42   4      188.32      212.33     23.75 o 
  -8  42   4     2435.37     2400.87     50.10 o 
  -7  42   4       31.64       54.08     15.89 o 
  -6  42   4       21.56       37.04      9.85 o 
  -5  42   4       12.34       12.00      8.46 o 
  -4  42   4        0.25       -5.00     11.07 o 
  -3  42   4      159.91      173.19     19.28 o 
  -2  42   4       85.40       72.49     15.35 o 
  -1  42   4        0.35      -11.43     11.43 o 
   0  42   4      116.39      114.50      9.30 o 
   1  42   4      382.16      380.74     16.56 o 
   2  42   4      438.03      426.57     14.95 o 
   3  42   4      177.42      180.22     11.33 o 
   4  42   4      134.02      148.15     11.07 o 
   5  42   4       28.24       18.68     11.64 o 
   6  42   4      516.75      485.54     21.36 o 
   7  42   4       15.46        5.47     12.14 o 
   8  42   4        0.01        0.54     23.57 o 
   9  42   4       27.53       23.89     12.09 o 
  10  42   4       19.05       -2.71     13.03 o 
 -11  43   4      123.67      147.71     25.53 o 
 -10  43   4       42.76       42.11     30.71 o 
  -9  43   4      472.92      510.05     21.83 o 
  -8  43   4        2.23        1.82     17.85 o 
  -7  43   4      443.14      484.11     20.43 o 
  -6  43   4        9.33       17.85      9.09 o 
  -5  43   4      502.76      493.14     28.21 o 
  -4  43   4       11.92        5.36     12.14 o 
  -3  43   4      387.64      404.94     25.71 o 
  -2  43   4       65.42       74.27     15.35 o 
  -1  43   4        9.96      -11.78     11.78 o 
   0  43   4      221.80      273.88     22.14 o 
   1  43   4       13.21       31.20      7.47 o 
   2  43   4      112.34      116.51     13.44 o 
   3  43   4        1.34        3.37      7.01 o 
   4  43   4      230.99      263.67     13.24 o 
   5  43   4       59.51       37.85      8.91 o 
   6  43   4      185.33      243.09     16.98 o 
   7  43   4      150.03      147.60     14.98 o 
   8  43   4       88.44       75.31     13.45 o 
   9  43   4        1.04      -10.01     10.01 o 
  10  43   4       20.49       -3.29     18.39 o 
 -11  44   4        0.41        3.57     13.21 o 
 -10  44   4        0.19       -9.18      9.18 o 
  -9  44   4     1155.78     1054.53     31.03 o 
  -8  44   4      104.58      109.56     18.21 o 
  -7  44   4     3536.75     3448.42     73.38 o 
  -6  44   4        0.57       -8.33      8.33 o 
  -5  44   4       22.75       25.71     13.21 o 
  -4  44   4        0.06       -9.28     12.14 o 
  -3  44   4      163.82      163.55     19.28 o 
  -2  44   4      160.11      158.55     18.93 o 
  -1  44   4      237.22      239.60     22.14 o 
   0  44   4      342.18      356.37     24.28 o 
   1  44   4      136.11      128.97     11.69 o 
   2  44   4       55.80       57.96      8.78 o 
   3  44   4       92.65      119.17     15.38 o 
   4  44   4        1.68        6.41      7.64 o 
   5  44   4       13.11        6.30      9.89 o 
   6  44   4     1209.66     1114.92     77.49 o 
   7  44   4       28.50       15.19     11.16 o 
   8  44   4       56.46       54.69     20.89 o 
   9  44   4       13.36        2.72     11.02 o 
 -10  45   4       18.91        1.61      9.95 o 
  -9  45   4      524.90      538.54     22.85 o 
  -8  45   4      344.59      338.17     18.81 o 
  -7  45   4       20.95       32.89     10.60 o 
  -6  45   4      159.33      188.90     21.43 o 
  -5  45   4      487.50      440.29     27.50 o 
  -4  45   4        1.85       -5.71     11.78 o 
  -3  45   4        7.00       -0.36     12.86 o 
  -2  45   4      124.57      135.34     18.57 o 
  -1  45   4      171.46      179.61     20.35 o 
   0  45   4      381.37      415.29     26.42 o 
   1  45   4      228.47      224.17     28.75 o 
   2  45   4        3.54        4.34      8.13 o 
   3  45   4        6.34        5.68     12.86 o 
   4  45   4       32.35       44.96      8.99 o 
   5  45   4       60.37       90.47     13.00 o 
   6  45   4       15.40       54.12     11.82 o 
   7  45   4      122.07      120.86     31.60 o 
   8  45   4      182.25      190.72     17.14 o 
   9  45   4        6.20        6.65     11.62 o 
 -10  46   4       27.10       18.47     18.21 o 
  -9  46   4       78.25       69.91     12.85 o 
  -8  46   4      598.34      652.12     34.99 o 
  -7  46   4        2.55       11.07     13.93 o 
  -6  46   4     2253.16     2106.45     64.63 o 
  -5  46   4       53.61       80.34     17.14 o 
  -4  46   4      438.41      418.86     26.78 o 
  -3  46   4       14.64       17.50     14.28 o 
  -2  46   4       98.48      142.12     19.28 o 
  -1  46   4        1.34        3.93     12.86 o 
   0  46   4       26.07       50.35     15.71 o 
   1  46   4        0.35       -0.47      7.60 o 
   2  46   4       12.81        2.26      8.75 o 
   3  46   4       66.74       62.89     10.57 o 
   4  46   4      304.43      304.18     25.17 o 
   5  46   4      600.35      616.69     30.35 o 
   6  46   4        2.90       -3.12     13.93 o 
   7  46   4       20.91       35.26     21.78 o 
   8  46   4        4.02       -3.84     10.49 o 
  -9  47   4       94.20      115.11     14.26 o 
  -8  47   4      206.72      198.18     22.14 o 
  -7  47   4      313.81      362.80     27.14 o 
  -6  47   4      577.68      619.54     32.85 o 
  -5  47   4      209.43      241.03     23.57 o 
  -4  47   4      163.89      200.68     21.78 o 
  -3  47   4       36.64       36.07     15.35 o 
  -2  47   4      153.01      167.47     20.35 o 
  -1  47   4        2.86        2.50     12.86 o 
   0  47   4        0.90       -8.57     12.14 o 
   1  47   4       33.18       39.28     15.35 o 
   2  47   4       65.88       91.95     17.14 o 
   3  47   4        0.43       -5.44      8.06 o 
   4  47   4      281.36      272.91     22.85 o 
   5  47   4       19.06       36.78     13.93 o 
   6  47   4       31.49       29.54     13.03 o 
   7  47   4       35.91       19.64     11.62 o 
  -8  48   4        0.25      -11.43     11.43 o 
  -7  48   4      123.14      158.55     21.07 o 
  -6  48   4       10.32       18.21     14.28 o 
  -5  48   4      246.88      242.82     23.57 o 
  -4  48   4       12.11        6.07     13.57 o 
  -3  48   4      249.18      272.10     23.92 o 
  -2  48   4       22.64       21.43     14.64 o 
  -1  48   4      266.31      264.24     23.21 o 
   0  48   4       46.47       58.92     15.71 o 
   1  48   4       30.54       41.78     15.71 o 
   2  48   4      651.63      665.52     22.69 o 
   3  48   4      217.06      212.81     14.77 o 
   4  48   4       31.96       33.92     13.57 o 
   5  48   4       83.92      131.76     18.21 o 
   6  48   4        7.55        7.14     12.14 o 
   7  48   4        3.16        4.64     12.50 o 
  -8  49   4        3.41       22.50     14.28 o 
  -7  49   4       18.23       25.35     15.00 o 
  -6  49   4        6.15       -1.07     13.57 o 
  -5  49   4      111.34      137.84     20.00 o 
  -4  49   4        1.00      -10.00     12.86 o 
  -3  49   4      951.04     1031.98     42.14 o 
  -2  49   4        8.42       -0.36     12.86 o 
  -1  49   4       94.43       94.63     17.85 o 
   0  49   4       36.40       53.92     16.07 o 
   1  49   4       45.57       34.28     15.00 o 
   2  49   4      807.40      802.20     25.10 o 
   3  49   4       71.12       95.86     12.20 o 
   4  49   4      175.15      205.68     21.43 o 
   5  49   4       11.99       17.85     12.86 o 
   6  49   4       11.36        7.14     12.14 o 
  -7  50   4        0.40        1.43     13.21 o 
  -6  50   4        3.01       -3.93     13.57 o 
  -5  50   4       36.61       -7.50     13.21 o 
  -4  50   4       66.09      100.34     18.93 o 
  -3  50   4      365.72      416.01     28.21 o 
  -2  50   4        8.04        6.43     13.93 o 
  -1  50   4       43.76       39.64     16.07 o 
   0  50   4       26.46       21.07     14.64 o 
   1  50   4       10.88       12.50     13.57 o 
   2  50   4        7.80       59.63     16.07 o 
   3  50   4       43.55       60.82     16.07 o 
   4  50   4      119.22      149.62     19.28 o 
   5  50   4       64.64       45.35     14.64 o 
  -6  51   4        2.04       18.57     15.00 o 
  -5  51   4        0.30        7.86     13.57 o 
  -4  51   4      126.71      143.55     21.07 o 
  -3  51   4        9.16       11.78     14.64 o 
  -2  51   4       46.95       28.57     15.00 o 
  -1  51   4       13.36       37.85     15.35 o 
   0  51   4        0.70        8.21     13.21 o 
   1  51   4       38.61       46.78     15.71 o 
   2  51   4       20.80       48.92     16.07 o 
   3  51   4      331.65      365.43     18.17 o 
   4  51   4      158.93      167.83     20.35 o 
  -5  52   4       17.67       20.00     15.00 o 
  -4  52   4      993.83     1029.84     43.56 o 
  -3  52   4      126.90      138.91     20.71 o 
  -2  52   4      221.40      247.10     24.28 o 
  -1  52   4      157.36      200.68     22.14 o 
   0  52   4      147.47      179.26     21.78 o 
   1  52   4       45.05       36.78     15.00 o 
   2  52   4        9.88       10.00     14.64 o 
   3  52   4       89.58      110.70     18.21 o 
  -3  53   4       77.00       83.56     18.21 o 
  -2  53   4        0.44       10.71     13.93 o 
  -1  53   4      132.67      174.62     21.43 o 
   0  53   4        0.00        5.36     13.57 o 
   1  53   4       13.33        8.93     14.64 o 
 -19   1   5      246.26      269.81     20.20 o 
 -17   1   5      225.77      290.10     27.50 o 
 -16   1   5        1.95        9.06     10.21 o 
 -15   1   5       61.02       70.07     11.99 o 
 -14   1   5        0.14        7.80      8.46 o 
 -13   1   5       51.85       40.82      7.34 o 
 -12   1   5       26.71       25.98      5.46 o 
 -11   1   5      402.96      309.14      9.55 o 
 -10   1   5      348.30      312.10      9.12 o 
  -9   1   5      376.60      301.77      9.48 o 
  -8   1   5      343.77      334.34      8.59 o 
  -7   1   5     1182.30     1175.66      9.85 o 
  -6   1   5       19.74       20.48      2.25 o 
  -5   1   5     1418.95     1589.22     17.39 o 
  -4   1   5      233.39      226.98      5.19 o 
  -3   1   5       26.94       14.44      1.95 o 
  -2   1   5      367.09      376.54      5.91 o 
  -1   1   5       35.01       36.69      2.34 o 
   0   1   5        0.12        0.37      1.64 o 
   1   1   5     1762.12     1705.12     19.13 o 
   2   1   5     2552.02     2686.02     21.19 o 
   3   1   5      467.00      474.90      5.83 o 
   4   1   5     1828.40     1967.65     16.92 o 
   5   1   5        5.68       10.85      3.12 o 
   6   1   5      647.07      633.41      8.68 o 
   7   1   5      273.45      272.84      7.39 o 
   8   1   5       45.99       44.16      2.93 o 
   9   1   5       36.38       39.06      4.49 o 
  10   1   5       31.29       28.18      5.50 o 
  11   1   5       78.13       67.66      8.97 o 
  12   1   5      129.70      108.88      8.22 o 
  13   1   5       38.92       22.53     11.29 o 
  14   1   5        3.34       -6.21      6.21 o 
  15   1   5       10.42       10.56      7.51 o 
  16   1   5        2.83      -19.28     19.28 o 
 -19   2   5      162.77      206.21     18.56 o 
 -18   2   5      495.06      466.16     24.11 o 
 -17   2   5      118.41      172.15     17.03 o 
 -16   2   5       14.21       21.02     10.85 o 
 -15   2   5      121.92      138.45     14.01 o 
 -14   2   5        8.94       10.90      8.57 o 
 -13   2   5       60.46       60.50      7.79 o 
 -12   2   5        8.09       10.31      6.02 o 
 -11   2   5      560.40      458.89     11.46 o 
 -10   2   5       36.97       27.27      4.66 o 
  -9   2   5       37.58        9.08      5.15 o 
  -8   2   5       43.07       36.77      3.37 o 
  -7   2   5      200.33      150.74      2.98 o 
  -6   2   5      147.56      155.30      4.83 o 
  -5   2   5       56.77       59.69      2.98 o 
  -4   2   5     2069.13     2187.00     22.28 o 
  -3   2   5     5825.48     6089.23     63.57 o 
  -2   2   5      671.71      727.78     10.71 o 
  -1   2   5      258.15      240.17      5.38 o 
   0   2   5       38.20       49.84      2.87 o 
   1   2   5      222.49      207.55      5.11 o 
   2   2   5      629.15      613.56      6.78 o 
   3   2   5     1894.23     1835.54     22.62 o 
   4   2   5      308.03      344.06      6.31 o 
   5   2   5     1885.75     1821.31     18.42 o 
   6   2   5        2.39        8.57      2.55 o 
   7   2   5       19.47       25.73      3.92 o 
   8   2   5       95.13      100.06      3.74 o 
   9   2   5        3.59       -2.45      3.42 o 
  10   2   5       99.02      110.81     11.01 o 
  11   2   5       99.30       93.17      7.56 o 
  12   2   5        2.14        0.90      6.44 o 
  13   2   5      132.12      131.55      9.39 o 
  14   2   5      132.38      142.83     10.62 o 
  15   2   5      111.48      102.77     19.82 o 
  16   2   5        2.85      -20.71     20.71 o 
  17   2   5       14.40      -19.64     19.64 o 
 -18   3   5      115.14      134.22     16.53 o 
 -17   3   5       74.66       98.22     14.77 o 
 -16   3   5       19.61       27.10     11.35 o 
 -15   3   5        1.69        2.82      9.08 o 
 -14   3   5      170.82      167.53     14.00 o 
 -13   3   5      251.18      243.62     11.55 o 
 -12   3   5      107.49      103.61      7.08 o 
 -11   3   5       59.15       89.78      6.38 o 
 -10   3   5      220.50      153.07      7.16 o 
  -9   3   5      877.73      868.34     19.20 o 
  -8   3   5      112.53       94.99      4.50 o 
  -7   3   5     1089.67     1161.24     11.18 o 
  -6   3   5      526.48      551.94      8.89 o 
  -5   3   5        0.43        4.95      2.10 o 
  -4   3   5     4960.63     5573.44     54.08 o 
  -3   3   5      179.28      216.59      5.36 o 
  -2   3   5       16.52       30.53      2.52 o 
  -1   3   5     2779.99     2750.28     28.28 o 
   0   3   5      777.91      740.44      9.27 o 
   1   3   5      455.11      399.96      6.51 o 
   2   3   5     1148.60     1270.54     10.65 o 
   3   3   5      110.15      146.04      8.00 o 
   4   3   5     1796.62     1684.77     17.30 o 
   5   3   5      253.46      233.49      6.41 o 
   6   3   5     1359.48     1331.52     16.03 o 
   7   3   5      617.56      600.43     11.40 o 
   8   3   5       49.88       53.71      4.52 o 
   9   3   5       56.38       51.51      4.42 o 
  10   3   5       57.24       62.36      6.36 o 
  11   3   5        0.05       -5.02      5.02 o 
  12   3   5       54.76       60.17      7.44 o 
  13   3   5        5.23        1.27      7.06 o 
  14   3   5        0.40        0.47      6.66 o 
  15   3   5        3.44       -5.86     10.24 o 
  16   3   5       32.83        8.57     22.14 o 
  17   3   5        7.74       -3.21     22.14 o 
 -19   4   5      759.21      814.77     31.18 o 
 -18   4   5        1.64       17.73     12.36 o 
 -17   4   5       64.45       92.64     14.33 o 
 -16   4   5       66.61       60.88     12.87 o 
 -15   4   5      225.48      221.88     16.64 o 
 -14   4   5      105.62      106.90     16.43 o 
 -13   4   5      154.73      143.44      9.89 o 
 -12   4   5      580.16      402.35     11.33 o 
 -11   4   5      170.68      164.73      7.85 o 
 -10   4   5      583.98      493.72     11.39 o 
  -9   4   5       11.08       13.86      3.86 o 
  -8   4   5        0.01        5.84      3.15 o 
  -7   4   5       96.60       68.02      2.68 o 
  -6   4   5      814.24      850.54     11.83 o 
  -5   4   5      256.20      250.39      4.74 o 
  -4   4   5      701.74      852.00     10.80 o 
  -3   4   5      212.25      206.00      4.53 o 
  -2   4   5      707.41      796.17     11.40 o 
  -1   4   5     1006.02     1088.72     12.14 o 
   0   4   5      732.91      718.04      9.12 o 
   1   4   5      666.88      608.06      7.37 o 
   2   4   5        0.07       -0.16      1.35 o 
   3   4   5     5775.87     6014.19     43.05 o 
   4   4   5     1667.43     1744.27     14.64 o 
   5   4   5      265.92      311.07      6.24 o 
   6   4   5     1310.19     1387.20     15.48 o 
   7   4   5      208.59      220.54      5.78 o 
   8   4   5      202.36      196.29      5.23 o 
   9   4   5        3.15       -0.77      2.77 o 
  10   4   5        4.26        5.61      4.92 o 
  11   4   5        0.41       -5.12      5.12 o 
  12   4   5      155.81      165.56      9.43 o 
  13   4   5       45.56       51.46     12.07 o 
  14   4   5      111.19      119.07     10.54 o 
  15   4   5       44.00       37.72     11.94 o 
  16   4   5        4.33        2.12     10.97 o 
  17   4   5        5.85       -6.78     22.14 o 
 -19   5   5        3.48       61.42     19.64 o 
 -18   5   5       71.90       91.42     15.14 o 
 -17   5   5      208.37      222.27     46.42 o 
 -16   5   5        5.82       17.34     11.10 o 
 -15   5   5       22.11       13.21     13.21 o 
 -14   5   5      376.27      347.15     17.92 o 
 -13   5   5      143.98      151.87     10.16 o 
 -12   5   5      120.54       60.90     13.18 o 
 -11   5   5      250.26      199.50      8.36 o 
 -10   5   5      311.94      288.41      8.94 o 
  -9   5   5        0.03       -3.57      4.00 o 
  -8   5   5     3058.26     2947.49     31.95 o 
  -7   5   5        6.55        5.57      1.36 o 
  -6   5   5        3.84       -1.18      1.18 o 
  -5   5   5     2546.13     2687.13     27.82 o 
  -4   5   5     1025.59     1134.66     13.39 o 
  -3   5   5      271.46      290.96      5.39 o 
  -2   5   5     1094.18     1088.60     14.43 o 
  -1   5   5      142.70      132.67      4.98 o 
   0   5   5       30.90       40.88      2.56 o 
   1   5   5      281.97      244.61      4.05 o 
   2   5   5      200.36      235.82      3.48 o 
   3   5   5     1911.91     2098.98     16.70 o 
   4   5   5       55.93       62.72      2.65 o 
   5   5   5       49.54       78.20      4.31 o 
   6   5   5      736.76      809.72      9.65 o 
   7   5   5     1065.38     1074.80     12.09 o 
   8   5   5       66.57       63.62      3.55 o 
   9   5   5      152.90      145.35      6.33 o 
  10   5   5      124.05      135.87      8.80 o 
  11   5   5       10.17        2.85      4.70 o 
  12   5   5      108.48      122.73      8.50 o 
  13   5   5       40.53       39.20      8.23 o 
  14   5   5      139.84      160.15     11.36 o 
  15   5   5       27.34        7.54     11.02 o 
  16   5   5       46.18       33.84     20.71 o 
 -18   6   5       60.04      109.07     16.25 o 
 -17   6   5      347.11      329.43     20.45 o 
 -16   6   5       11.28       22.86     11.08 o 
 -15   6   5      127.62      112.22     13.75 o 
 -14   6   5       15.63        1.51      8.69 o 
 -13   6   5      125.73      131.42      9.83 o 
 -12   6   5       75.26       78.61      8.00 o 
 -11   6   5      584.71      414.11     11.13 o 
 -10   6   5       24.99       16.03      7.07 o 
  -9   6   5      879.47      672.48     23.31 o 
  -8   6   5      505.73      526.24      9.35 o 
  -7   6   5      317.92      240.05      3.60 o 
  -6   6   5      100.39      120.03      2.84 o 
  -5   6   5     2722.84     2679.42     27.81 o 
  -4   6   5       74.32      100.93      3.46 o 
  -3   6   5      548.69      596.98      8.25 o 
  -2   6   5      131.50      154.60      7.06 o 
  -1   6   5        4.79        4.74      2.17 o 
   0   6   5      100.48       84.32      3.79 o 
   1   6   5      730.51      690.89      7.50 o 
   2   6   5        7.44       18.11      1.79 o 
   3   6   5      340.40      313.80      5.52 o 
   4   6   5        1.08       15.91      3.36 o 
   5   6   5       36.87       54.90      3.29 o 
   6   6   5      390.01      439.73      7.37 o 
   7   6   5      584.26      636.24     10.15 o 
   8   6   5      438.45      431.64      7.05 o 
   9   6   5       21.74       22.74      5.46 o 
  10   6   5        0.12        1.95      4.85 o 
  11   6   5        1.54       -4.19      5.07 o 
  12   6   5        5.42       10.71      6.59 o 
  13   6   5        0.11       -8.15      8.15 o 
  14   6   5      634.65      581.30     17.98 o 
  15   6   5       13.84        9.34     11.46 o 
  16   6   5        6.36       -8.16     10.12 o 
 -18   7   5      142.76      162.38     17.28 o 
 -17   7   5       17.67       56.37     13.38 o 
 -16   7   5      517.85      473.85     22.57 o 
 -15   7   5       26.18       37.47     11.18 o 
 -14   7   5      140.01      133.67     13.02 o 
 -13   7   5      125.64      122.31      9.47 o 
 -12   7   5        0.13       -1.57      5.62 o 
 -11   7   5      765.42      656.16     13.77 o 
 -10   7   5        7.97        0.52      4.17 o 
  -9   7   5      986.39      844.04     12.86 o 
  -8   7   5       35.21       32.07      3.58 o 
  -7   7   5      105.88      144.10      3.44 o 
  -6   7   5      541.19      568.68      6.96 o 
  -5   7   5     8730.56     8288.19     72.99 o 
  -4   7   5       12.41       20.92      2.12 o 
  -3   7   5     1363.63     1357.14     14.22 o 
  -2   7   5       42.63       31.09      2.57 o 
  -1   7   5       85.93       87.91      3.82 o 
   0   7   5      502.51      490.48      6.70 o 
   1   7   5      165.35      150.18      3.25 o 
   2   7   5     1875.30     1816.85     14.50 o 
   3   7   5        0.10       -0.59      2.27 o 
   4   7   5     1297.24     1353.88     14.43 o 
   5   7   5      153.54      170.79      4.94 o 
   6   7   5     1397.02     1474.31     14.81 o 
   7   7   5      470.97      463.36      7.35 o 
   8   7   5      287.53      290.33      6.55 o 
   9   7   5       10.53        8.82      3.74 o 
  10   7   5      148.48      166.68      8.38 o 
  11   7   5       19.04       -5.64      5.64 o 
  12   7   5       42.84       40.17      7.79 o 
  13   7   5       32.75       13.57      7.11 o 
  14   7   5      154.05      192.10     16.12 o 
  15   7   5        6.75       -4.75     10.52 o 
  16   7   5       28.68       11.33     11.57 o 
 -18   8   5        0.74       21.76     11.47 o 
 -17   8   5       25.85       36.52     12.75 o 
 -16   8   5      158.93      182.14     16.66 o 
 -15   8   5       59.79       77.60     19.82 o 
 -14   8   5        1.60       -0.02      6.92 o 
 -13   8   5      214.90      212.99     11.43 o 
 -12   8   5       63.88       53.60      7.32 o 
 -11   8   5       94.29       63.16      7.08 o 
 -10   8   5      867.56      784.93     14.77 o 
  -9   8   5     2368.23     2010.72     24.10 o 
  -8   8   5      528.30      574.25      9.95 o 
  -7   8   5      855.96      741.82      8.10 o 
  -6   8   5     1865.85     1958.30     19.89 o 
  -5   8   5      188.08      244.73      7.74 o 
  -4   8   5      637.48      639.58      8.67 o 
  -3   8   5        2.31        4.27      1.67 o 
  -2   8   5       26.08       32.63      2.39 o 
  -1   8   5       41.54       34.14      2.79 o 
   0   8   5       61.11       51.78      3.15 o 
   1   8   5        1.71        4.69      1.53 o 
   2   8   5     2099.41     2107.00     20.15 o 
   3   8   5       94.83       91.86      3.21 o 
   4   8   5      199.79      243.95      6.46 o 
   5   8   5      168.59      164.96      4.87 o 
   6   8   5        2.06       13.16      6.27 o 
   7   8   5      153.28      189.78      5.50 o 
   8   8   5      111.07      136.88      5.83 o 
   9   8   5      118.87      125.90      7.13 o 
  10   8   5        5.04        8.41      5.50 o 
  11   8   5       11.54        4.33     10.01 o 
  12   8   5        1.18       -8.78      8.78 o 
  13   8   5       27.50       20.74      7.45 o 
  14   8   5      153.95      147.61     15.05 o 
  15   8   5       14.67        9.69     14.82 o 
  16   8   5        6.01       -6.97     18.03 o 
 -18   9   5      339.66      343.37     25.71 o 
 -17   9   5        1.97       30.61     11.90 o 
 -16   9   5       74.79       91.39     13.88 o 
 -15   9   5      259.90      293.45     18.29 o 
 -14   9   5      139.12      179.96     11.53 o 
 -13   9   5      515.18      507.44     16.19 o 
 -12   9   5       13.10        4.64      6.05 o 
 -11   9   5       36.69       30.99      6.29 o 
 -10   9   5       55.09       86.38      8.39 o 
  -9   9   5       27.97       21.90      5.33 o 
  -8   9   5      999.25      941.47     24.94 o 
  -7   9   5      213.55      203.39      4.66 o 
  -6   9   5      424.11      499.76      7.19 o 
  -5   9   5      774.36      773.81      9.27 o 
  -4   9   5       85.28      121.95      2.50 o 
  -3   9   5      124.74      133.06      2.80 o 
  -2   9   5      271.22      240.91      4.64 o 
  -1   9   5       21.07       29.04      2.51 o 
   0   9   5     1201.07     1358.41     15.73 o 
   1   9   5      515.84      578.85      7.28 o 
   2   9   5        5.73       18.16      2.64 o 
   3   9   5      358.74      349.25      4.99 o 
   4   9   5     1039.49     1189.69     13.18 o 
   5   9   5        2.77       -1.16      2.46 o 
   6   9   5      139.53      143.53      5.45 o 
   7   9   5     1372.92     1365.09     14.44 o 
   8   9   5        4.02        6.28      3.55 o 
   9   9   5      238.84      245.42      9.03 o 
  10   9   5      156.39      170.86      8.35 o 
  11   9   5       47.69       43.54      7.15 o 
  12   9   5        0.71       -4.71      5.93 o 
  13   9   5      109.41      109.79      9.89 o 
  14   9   5      125.56      125.18     14.33 o 
  15   9   5       41.50       30.04     12.42 o 
  16   9   5        5.62       27.46     12.27 o 
 -18  10   5       29.39       45.47     12.50 o 
 -17  10   5      536.72      556.09     25.12 o 
 -16  10   5       18.46       23.92     11.35 o 
 -15  10   5       14.18       22.10     10.71 o 
 -14  10   5      322.31      344.41     16.54 o 
 -13  10   5       11.98       17.44      6.94 o 
 -12  10   5       45.61       30.05      8.07 o 
 -11  10   5      113.02      100.89      8.13 o 
 -10  10   5      741.22      621.20     21.25 o 
  -9  10   5       19.59       17.97      3.90 o 
  -8  10   5    13834.72    13477.65    175.70 o 
  -7  10   5      465.96      463.88      7.83 o 
  -6  10   5        0.13       -0.90      1.68 o 
  -5  10   5      155.92      150.36      3.63 o 
  -4  10   5       47.34       60.77      2.19 o 
  -3  10   5      193.69      204.09      4.40 o 
  -2  10   5      174.15      191.08      3.40 o 
  -1  10   5        0.05       -0.40      1.41 o 
   0  10   5      335.17      361.93      6.23 o 
   1  10   5       75.60       80.57      2.95 o 
   2  10   5     4845.62     4981.29     38.02 o 
   3  10   5        0.04        0.84      1.54 o 
   4  10   5      265.73      240.64      7.47 o 
   5  10   5        0.08       -2.79      2.90 o 
   6  10   5        9.72        7.76      2.30 o 
   7  10   5     2037.55     2118.97     23.24 o 
   8  10   5        0.44        9.76      4.51 o 
   9  10   5       21.30       37.42      5.31 o 
  10  10   5      153.14      163.84      8.27 o 
  11  10   5        0.12       -6.09      6.09 o 
  12  10   5        7.53        1.38      6.35 o 
  13  10   5       57.50       64.05      8.74 o 
  14  10   5       38.48       31.00     11.29 o 
  15  10   5       10.26        2.97     11.25 o 
  16  10   5      108.89      116.70     15.45 o 
 -18  11   5       70.99      101.36     15.49 o 
 -17  11   5      106.02      158.78     16.64 o 
 -16  11   5      187.13      214.62     19.82 o 
 -15  11   5      655.57      676.43     25.74 o 
 -14  11   5      462.66      446.16     16.12 o 
 -13  11   5      155.05      177.52     10.99 o 
 -12  11   5       20.31       16.66      6.38 o 
 -11  11   5      297.53      257.23     11.23 o 
 -10  11   5       33.25       45.04      9.33 o 
  -9  11   5     3022.68     2674.13     34.55 o 
  -8  11   5      394.25      379.96      8.42 o 
  -7  11   5     1287.71     1137.87     21.51 o 
  -6  11   5      131.22      130.88      4.39 o 
  -5  11   5       39.39       42.70      2.32 o 
  -4  11   5       12.24       12.39      1.52 o 
  -3  11   5      798.50      931.18     10.21 o 
  -2  11   5        3.59        6.21      1.21 o 
  -1  11   5      357.86      432.03      6.13 o 
   0  11   5        1.12       12.98      1.99 o 
   1  11   5       13.24       12.38      2.30 o 
   2  11   5      451.24      488.18      6.32 o 
   3  11   5       30.24       36.25      2.27 o 
   4  11   5       24.40       44.14      3.63 o 
   5  11   5        2.56       -1.87      1.87 o 
   6  11   5      385.74      403.65      7.00 o 
   7  11   5      186.48      241.08      7.65 o 
   8  11   5      632.66      646.41     12.07 o 
   9  11   5        0.08       -3.99      3.99 o 
  10  11   5      789.11      751.25     17.88 o 
  11  11   5        2.06       -4.22      8.99 o 
  12  11   5       35.03       15.34      6.85 o 
  13  11   5        1.92       -6.28      6.28 o 
  14  11   5       52.90       62.66     16.25 o 
  15  11   5      220.48      207.96     17.36 o 
  16  11   5        2.32       -1.02     11.79 o 
 -18  12   5       19.31       61.12     24.28 o 
 -17  12   5      120.93      126.18     23.21 o 
 -16  12   5      159.91      172.94     16.54 o 
 -15  12   5      425.50      458.19     21.93 o 
 -14  12   5      132.12      142.88     10.98 o 
 -13  12   5       29.10       37.42      7.67 o 
 -12  12   5        7.43        4.87      8.89 o 
 -11  12   5        2.80       -4.02      4.02 o 
 -10  12   5        0.19       -3.44      4.13 o 
  -9  12   5     1223.86     1110.75     19.59 o 
  -8  12   5       40.47       44.90      5.10 o 
  -7  12   5      389.84      407.70     16.80 o 
  -6  12   5       65.24       71.72      2.75 o 
  -5  12   5      632.37      663.50      8.58 o 
  -4  12   5      108.36       96.57      2.97 o 
  -3  12   5      459.52      486.93      6.30 o 
  -2  12   5      152.64      157.51      3.43 o 
  -1  12   5       14.08       24.49      1.72 o 
   0  12   5     1624.08     1690.53     19.34 o 
   1  12   5      273.74      291.78      5.69 o 
   2  12   5      870.39      897.36      9.63 o 
   3  12   5       26.65       32.13      2.80 o 
   4  12   5       88.27      107.12      4.31 o 
   5  12   5      120.25      130.88      4.01 o 
   6  12   5        4.68       10.12      3.67 o 
   7  12   5       78.22       85.26      5.29 o 
   8  12   5       37.97       58.70      4.97 o 
   9  12   5       32.20       29.00      5.27 o 
  10  12   5        0.26       12.09      5.03 o 
  11  12   5       78.23       65.11      7.81 o 
  12  12   5        8.68        9.95      6.75 o 
  13  12   5       53.25       47.87     11.19 o 
  14  12   5        1.54       -5.16      9.88 o 
  15  12   5        8.82       61.20     12.98 o 
  16  12   5      359.66      320.43     20.31 o 
 -18  13   5      178.11      230.16     18.91 o 
 -17  13   5       45.55       72.42     13.62 o 
 -16  13   5      344.09      293.40     19.54 o 
 -15  13   5      217.69      252.03     18.02 o 
 -14  13   5       75.65       83.43     11.48 o 
 -13  13   5       56.70       55.49      8.57 o 
 -12  13   5        1.97        0.68      6.00 o 
 -11  13   5        0.43       -0.84      4.31 o 
 -10  13   5      658.93      633.62     13.29 o 
  -9  13   5      228.62      227.42      8.43 o 
  -8  13   5     7925.08     7425.93     83.78 o 
  -7  13   5     7785.24     7406.47     94.23 o 
  -6  13   5      236.53      254.43      6.26 o 
  -5  13   5        7.05        3.57      2.09 o 
  -4  13   5     2558.60     2442.51     22.48 o 
  -3  13   5       13.96       17.20      1.70 o 
  -2  13   5       89.58       77.69      2.71 o 
  -1  13   5       25.23       22.06      1.75 o 
   0  13   5      892.62      999.65     11.75 o 
   1  13   5      635.06      633.50      7.74 o 
   2  13   5     1390.31     1507.19     15.38 o 
   3  13   5      190.35      178.26      4.93 o 
   4  13   5      263.36      252.92      6.02 o 
   5  13   5        0.26        1.92      2.82 o 
   6  13   5      974.17      988.83     13.18 o 
   7  13   5       16.12       26.44      4.09 o 
   8  13   5      217.82      256.68     11.83 o 
   9  13   5        8.19        5.22      4.60 o 
  10  13   5       68.78       90.27      8.58 o 
  11  13   5       36.05       39.70      6.11 o 
  12  13   5       13.43       12.64      7.29 o 
  13  13   5        0.01       -9.08      9.08 o 
  14  13   5       33.54       32.04     11.52 o 
  15  13   5      792.60      703.79     37.85 o 
  16  13   5        6.06        2.40     11.46 o 
 -18  14   5       80.95      107.69     15.15 o 
 -17  14   5      262.39      271.41     19.51 o 
 -16  14   5      296.35      322.61     34.10 o 
 -15  14   5      746.03      690.91     37.85 o 
 -14  14   5      143.40      151.72     15.07 o 
 -13  14   5      470.58      485.58     16.25 o 
 -12  14   5      319.27      327.96     13.35 o 
 -11  14   5        0.51       -4.26      4.26 o 
 -10  14   5     2308.97     2059.68     28.91 o 
  -9  14   5       13.12       12.49      4.53 o 
  -8  14   5     3539.13     3280.04     40.97 o 
  -7  14   5     1518.35     1483.81     27.55 o 
  -6  14   5    10006.21     9476.31    103.89 o 
  -5  14   5      618.67      563.54     12.72 o 
  -4  14   5     2115.39     1846.46     17.78 o 
  -3  14   5      115.17      103.77      2.95 o 
  -2  14   5      609.87      612.53      7.54 o 
  -1  14   5     1208.09     1270.93     12.98 o 
   0  14   5     7787.75     8117.84     64.24 o 
   1  14   5      474.55      555.40      6.71 o 
   2  14   5      379.94      381.70      6.17 o 
   3  14   5        0.27        0.14      2.19 o 
   4  14   5      124.50      108.40      3.39 o 
   5  14   5        0.98       -2.83      2.83 o 
   6  14   5      142.56      169.22      5.90 o 
   7  14   5      582.16      614.10     11.58 o 
   8  14   5     1658.49     1592.26     23.77 o 
   9  14   5        0.89        2.66      4.48 o 
  10  14   5      212.82      202.44      8.96 o 
  11  14   5       30.38       40.39      6.18 o 
  12  14   5       24.13       23.51      7.22 o 
  13  14   5       51.07       38.92     11.08 o 
  14  14   5      157.98      151.45     15.46 o 
  15  14   5       33.57       75.60     13.46 o 
  16  14   5        0.35       -5.91     11.61 o 
 -18  15   5       17.05       33.00     13.75 o 
 -17  15   5      190.97      193.35     17.79 o 
 -16  15   5       19.27       19.63     11.74 o 
 -15  15   5      124.10      138.69     14.98 o 
 -14  15   5        3.28        2.42      8.73 o 
 -13  15   5      250.36      251.66     12.60 o 
 -12  15   5        1.81        1.10      7.99 o 
 -11  15   5        7.74        8.08      4.63 o 
 -10  15   5       47.60       46.52      5.55 o 
  -9  15   5       37.12       32.35      5.06 o 
  -8  15   5      822.78      742.50     16.68 o 
  -7  15   5     3570.94     3468.82     48.16 o 
  -6  15   5     1446.29     1473.68     24.15 o 
  -5  15   5      616.67      588.78      7.90 o 
  -4  15   5      516.91      503.40      7.53 o 
  -3  15   5       31.64       18.21      1.84 o 
  -2  15   5        0.07       -0.22      1.53 o 
  -1  15   5      122.42      139.54      3.86 o 
   0  15   5      460.31      568.35      7.19 o 
   1  15   5        9.03       22.17      2.23 o 
   2  15   5     2487.53     2509.19     27.94 o 
   3  15   5      258.35      267.16      6.92 o 
   4  15   5      276.27      256.62      5.17 o 
   5  15   5        0.05       -1.50      2.32 o 
   6  15   5       19.32       20.27      3.22 o 
   7  15   5       48.85       64.73      8.09 o 
   8  15   5       91.54      117.48      6.90 o 
   9  15   5       46.47       58.04      6.07 o 
  10  15   5       29.16       28.35      5.63 o 
  11  15   5        0.01        6.65      5.23 o 
  12  15   5       22.09       17.65      7.11 o 
  13  15   5       17.62        5.80      9.68 o 
  14  15   5        0.62       17.55     10.80 o 
  15  15   5       23.10       32.08     12.31 o 
  16  15   5       18.00       12.75     12.11 o 
 -18  16   5        8.18       33.21     20.00 o 
 -17  16   5       22.63       33.20     12.50 o 
 -16  16   5      216.85      208.81     27.32 o 
 -15  16   5      201.73      209.18     16.97 o 
 -14  16   5      206.20      197.69     12.59 o 
 -13  16   5       20.53       14.52      7.77 o 
 -12  16   5       53.48       45.47      6.06 o 
 -11  16   5        1.25        4.02      4.63 o 
 -10  16   5       13.22       11.67      4.78 o 
  -9  16   5     1038.26     1013.87     17.57 o 
  -8  16   5       17.84       15.41      4.58 o 
  -7  16   5      376.31      328.37     10.92 o 
  -6  16   5     3274.79     3162.08     44.28 o 
  -5  16   5     1371.80     1298.89     14.53 o 
  -4  16   5       23.74       23.92      1.84 o 
  -3  16   5      400.97      409.71      5.82 o 
  -2  16   5       13.81       15.42      1.59 o 
  -1  16   5     1013.13     1075.72     11.36 o 
   0  16   5      483.22      547.68      7.77 o 
   1  16   5       74.83       79.32      3.33 o 
   2  16   5       76.71      100.93      4.37 o 
   3  16   5      204.18      201.96      5.51 o 
   4  16   5       49.15       47.36      3.10 o 
   5  16   5       61.15       78.44      3.94 o 
   6  16   5       99.37      108.64      5.70 o 
   7  16   5     1245.10     1185.69     17.42 o 
   8  16   5       49.31       57.14      5.80 o 
   9  16   5       18.12        8.28      4.92 o 
  10  16   5       45.97       43.74      6.07 o 
  11  16   5      213.50      219.47     10.25 o 
  12  16   5        6.24       -6.38      6.38 o 
  13  16   5        6.81       -6.83      9.44 o 
  14  16   5      301.38      323.07     19.41 o 
  15  16   5       68.10       93.82     17.68 o 
  16  16   5       96.35      118.85     15.89 o 
 -18  17   5       45.78       65.89     14.46 o 
 -17  17   5        5.75       14.92     13.21 o 
 -16  17   5       84.40       93.66     14.54 o 
 -15  17   5      440.29      455.12     21.93 o 
 -14  17   5       80.40       82.19     14.83 o 
 -13  17   5      764.82      741.62     20.26 o 
 -12  17   5       53.78       54.39      6.26 o 
 -11  17   5       42.22       38.32      5.70 o 
 -10  17   5       34.21       35.59      5.35 o 
  -9  17   5       55.81       53.37      5.67 o 
  -8  17   5      219.48      209.22      8.43 o 
  -7  17   5      785.05      725.30     15.81 o 
  -6  17   5      741.90      693.61     15.25 o 
  -5  17   5      178.32      161.09      6.14 o 
  -4  17   5        1.34        3.14      1.72 o 
  -3  17   5      214.25      215.73      3.83 o 
  -2  17   5       13.64       13.05      1.60 o 
  -1  17   5      369.24      363.09      5.59 o 
   0  17   5     1645.13     1686.08     18.79 o 
   1  17   5      239.01      225.04      7.85 o 
   2  17   5      734.30      740.21     11.42 o 
   3  17   5      498.11      538.53      8.22 o 
   4  17   5      359.25      345.49      6.72 o 
   5  17   5      163.14      146.16      5.04 o 
   6  17   5      429.43      415.38      9.44 o 
   7  17   5        8.57       20.12      4.13 o 
   8  17   5       18.37       17.67      7.01 o 
   9  17   5      100.64      105.04      7.14 o 
  10  17   5       27.76       32.75      7.47 o 
  11  17   5      106.22      114.90      7.90 o 
  12  17   5       13.87        9.77     14.82 o 
  13  17   5       17.47       -7.13      8.97 o 
  14  17   5      244.23      260.30     18.03 o 
  15  17   5      223.92      224.55     18.36 o 
  16  17   5       71.54       49.98     13.46 o 
 -18  18   5      147.01      189.27     21.07 o 
 -17  18   5        5.12       28.13     12.15 o 
 -16  18   5       11.51       38.01     12.69 o 
 -15  18   5        1.18        4.36     10.54 o 
 -14  18   5        1.46        8.66      8.16 o 
 -13  18   5      128.19      147.91     10.98 o 
 -12  18   5       16.76       10.92      5.34 o 
 -11  18   5       17.56       10.89      5.00 o 
 -10  18   5       42.65       33.95      6.85 o 
  -9  18   5      395.04      407.76     16.17 o 
  -8  18   5      856.20      803.33     16.89 o 
  -7  18   5       65.73       55.50      6.18 o 
  -6  18   5     4187.27     4089.11     55.48 o 
  -5  18   5      105.74       99.09      6.43 o 
  -4  18   5      258.01      238.79      6.57 o 
  -3  18   5       40.66       36.81      2.10 o 
  -2  18   5        1.39       -1.53      1.53 o 
  -1  18   5      436.04      595.88      7.78 o 
   0  18   5        5.14        8.56      2.20 o 
   1  18   5      478.86      475.79      8.56 o 
   2  18   5      521.81      479.96     10.33 o 
   3  18   5        7.35       10.53      2.28 o 
   4  18   5      159.50      152.45      5.32 o 
   5  18   5      120.86      125.49      4.77 o 
   6  18   5      220.94      226.72      7.41 o 
   7  18   5       19.83       27.34      4.38 o 
   8  18   5      128.87      133.36      7.53 o 
   9  18   5        1.74        3.51      4.65 o 
  10  18   5       78.82       90.37      7.24 o 
  11  18   5       77.58       81.51      7.32 o 
  12  18   5        6.48       -0.83      8.62 o 
  13  18   5       62.92       66.14     12.76 o 
  14  18   5      156.55      171.92     16.38 o 
  15  18   5       86.45      108.82     15.18 o 
 -17  19   5        0.11       17.86     12.09 o 
 -16  19   5      726.42      687.98     62.49 o 
 -15  19   5       40.55       58.85     16.78 o 
 -14  19   5      923.53      877.38     23.34 o 
 -13  19   5       78.84       78.56      9.47 o 
 -12  19   5       73.52       72.48      7.27 o 
 -11  19   5       38.42       34.53      5.72 o 
 -10  19   5      220.07      218.53      9.02 o 
  -9  19   5      664.57      617.78     13.66 o 
  -8  19   5      721.58      655.89     13.72 o 
  -7  19   5      393.66      362.13     11.47 o 
  -6  19   5      224.64      203.28      9.57 o 
  -5  19   5      324.35      281.35     10.87 o 
  -4  19   5       85.25       52.99      4.55 o 
  -3  19   5        8.38       14.33      2.50 o 
  -2  19   5       10.70        5.29      2.01 o 
  -1  19   5       67.34       47.17      3.92 o 
   0  19   5       50.23       80.68      4.68 o 
   1  19   5      272.86      294.97      8.03 o 
   2  19   5       57.82       66.28      7.85 o 
   3  19   5       61.19       69.93      3.74 o 
   4  19   5      476.54      475.50      8.27 o 
   5  19   5        0.20        0.25      3.42 o 
   6  19   5      490.17      477.42     10.37 o 
   7  19   5      414.15      407.77     10.98 o 
   8  19   5        2.42        0.31      4.25 o 
   9  19   5       13.75       25.17      5.18 o 
  10  19   5        0.37       -4.61      4.61 o 
  11  19   5       88.42      100.56      7.80 o 
  12  19   5       55.31       47.38     11.07 o 
  13  19   5        0.46       -5.06     11.61 o 
  14  19   5       10.85       21.91     12.32 o 
  15  19   5      275.41      278.08     19.29 o 
 -17  20   5       33.55       72.63     17.85 o 
 -16  20   5      109.70      138.15     15.96 o 
 -15  20   5       40.18       69.49     16.78 o 
 -14  20   5       45.24       67.35      9.95 o 
 -13  20   5       84.37       88.35      7.91 o 
 -12  20   5      128.84      149.00      8.61 o 
 -11  20   5      146.46      152.27      8.20 o 
 -10  20   5       19.90        8.27      4.93 o 
  -9  20   5     1102.34     1024.29     19.89 o 
  -8  20   5       29.73       23.26      4.94 o 
  -7  20   5     1027.38      894.49     18.06 o 
  -6  20   5        0.01       -3.73      4.60 o 
  -5  20   5        6.35       10.11      4.65 o 
  -4  20   5      132.53      146.61      6.91 o 
  -3  20   5      179.04      127.22      4.98 o 
  -2  20   5      387.93      419.14      8.24 o 
  -1  20   5      234.93      258.12      6.09 o 
   0  20   5      242.69      251.50      6.51 o 
   1  20   5        7.03        4.63      6.09 o 
   2  20   5      597.31      579.87     11.72 o 
   3  20   5     3119.90     2924.87     29.86 o 
   4  20   5       67.94       68.92      3.95 o 
   5  20   5      166.84      179.87      6.90 o 
   6  20   5     1880.78     1716.94     22.59 o 
   7  20   5       30.23       32.87      5.31 o 
   8  20   5        3.83        8.67      6.39 o 
   9  20   5      326.18      322.24     10.62 o 
  10  20   5        0.42       -3.02      4.90 o 
  11  20   5       30.77       22.61      6.16 o 
  12  20   5        9.61       -8.65      8.65 o 
  13  20   5        7.01       -3.46      9.32 o 
  14  20   5        0.40        3.53     11.61 o 
  15  20   5       11.75       30.83     36.24 o
[truncated: 447,202 more chars]
